# Supplementary material for: hERG-toxicity prediction using traditional machine learning and advanced deep learning techniques
Source: Curr Res Toxicol. 2023 Sep 1;5:100121. doi: 10.1016/j.crtox.2023.100121 (PMC10493507; doi:10.1016/j.crtox.2023.100121)
Supplement: Supplementary Data 1 — Tuned AUC ROC score thresholds for each model for each technique have been listed in . Detailed prediction statistics for validation, test and external-test set have been provided in , respectively. The SMILES and activity classes of the external test set have been provided in . The Ogura et al.’s training and test set compounds where conflicting toxicity classes was found with respect to Karim et al.'s dataset, are listed in . The predictions for compounds containing scaffolds A-D are listed in . [file mmc1.xlsx]

## Sheet: Index
hERG-Toxicity Prediction using Traditional Machine Learning and Advanced Deep Learning Techniques
Erik Ylipaa a*, Swapnil Chavan b*, Maria Bankestad a, Johan Broberg a, Bjorn Glinghammar d, Ulf Norinder c, Ian Cotgreave b
aComputer Systems Unit, Research Institutes of Sweden RISE, Kista, Sweden 164 40.
bUnit of Chemical and Pharmaceutical Toxicology, Research Institutes of Sweden RISE, Södertalje, Sweden 151 36.
cDepartment of Computer and Systems Sciences, Stockholm University, Kista, Sweden 164 07.
dPreclinical Development & Translational Medicine, Swedish Orphan Biovitrum AB, Solna, Sweden 171 65.
Table of Content
Table	Content
SI Table 1	Tuned probability threshold for each model.
SI Table 2	Summary of validation set prediction statistics for all six techniques.
SI Table 3	Summary of test set prediction statistics for all six techniques.
SI Table 4	Description of external test set
SI Table 5	Summary of external test set prediction statistics for all six techniques.
SI Table 6	Conflicting toxicity classes of our training and test set compounds with respect to Karim et al.'s dataset.
SI Table 7	Summary of predictions for the Test set compounds containing scaffold A-D.

## Sheet: SI Table 1
SI Table 1: Tuned probability threshold for each model.
MODEL	Prediction_threshold
DNN_00	0.265621
DNN_01	0.38323
DNN_02	0.46575
DNN_03	0.769866
DNN_04	0.625435
DNN_05	0.65845
DNN_06	0.374553
DNN_07	0.429248
DNN_08	0.000531559
DNN_09	0.622909
DNN_10	0.24679
DNN_11	0.366186
DNN_12	0.445945
DNN_13	0.427228
DNN_14	0.608617
DNN_15	0.000224807
DNN_16	0.566377
DNN_17	0.144166
DNN_18	0.626999
DNN_19	0.664136
RF_00	0.05
RF_01	0.05
RF_02	0.0566667
RF_03	0.05
RF_04	0.13832
RF_05	0.046
RF_06	0.069829
RF_07	0.054
RF_08	0.0666667
RF_09	0.06
RF_10	0.171543
RF_11	0.0466667
RF_12	0.06
RF_13	0.05
RF_14	0.054
RF_15	0.065
RF_16	0.055
RF_17	0.0466667
RF_18	0.05
RF_19	0.055
GRU-DNN_00	0.6294
GRU-DNN_01	0.0303896
GRU-DNN_02	0.609199
GRU-DNN_03	0.58076
GRU-DNN_04	0.000597633
GRU-DNN_05	0.419482
GRU-DNN_06	0.456295
GRU-DNN_07	0.109792
GRU-DNN_08	0.4877
GRU-DNN_09	0.00403695
GRU-DNN_10	0.00559653
GRU-DNN_11	0.0328106
GRU-DNN_12	0.0890153
GRU-DNN_13	0.00507075
GRU-DNN_14	0.00451342
GRU-DNN_15	0.296822
GRU-DNN_16	0.00387536
GRU-DNN_17	0.324442
GRU-DNN_18	0.714785
GRU-DNN_19	0.00210358
SVM_00	0.0507589
SVM_01	0.0284613
SVM_02	0.0618655
SVM_03	0.0404463
SVM_04	0.0538172
SVM_05	0.0546794
SVM_06	0.0329248
SVM_07	0.0510255
SVM_08	0.0306456
SVM_09	0.0463079
SVM_10	0.0618861
SVM_11	0.0449047
SVM_12	0.0425299
SVM_13	0.0385098
SVM_14	0.0397403
SVM_15	0.0576202
SVM_16	0.0507786
SVM_17	0.0482494
SVM_18	0.0330257
SVM_19	0.0330144
XGBoost_00	0.00296504
XGBoost_01	0.00804674
XGBoost_02	0.00381142
XGBoost_03	0.00647665
XGBoost_04	0.00263424
XGBoost_05	0.00518018
XGBoost_06	0.00423637
XGBoost_07	0.00562879
XGBoost_08	0.0102346
XGBoost_09	0.0354556
XGBoost_10	0.00837777
XGBoost_11	0.00712609
XGBoost_12	0.0118286
XGBoost_13	0.033689
XGBoost_14	0.00705068
XGBoost_15	0.00407282
XGBoost_16	0.0290373
XGBoost_17	0.00674737
XGBoost_18	0.0170916
XGBoost_19	0.0105901
GNN_00	0.000192423
GNN_01	0.383073
GNN_02	0.307133
GNN_03	0.271133
GNN_04	0.300741
GNN_05	0.104081
GNN_06	0.239509
GNN_07	0.59768
GNN_08	0.00916256
GNN_09	0.387142
GNN_10	0.203394
GNN_11	0.0311817
GNN_12	0.227573
GNN_13	0.561731
GNN_14	8.99592e-05
GNN_15	1.47157e-07
GNN_16	0.0157818
GNN_17	0.629676
GNN_18	0.489812
GNN_19	0.00826127

## Sheet: SI Table 2
SI Table 2: Summary of validation set prediction statistics for all six techniques.
MODEL	VAL_prediction_threshold	VAL_ROC_AUC_score	VAL_ROC_AUC_score_std	VAL_TN	VAL_FP	VAL_FN	VAL_TP	VAL_sensitivity	VAL_specificity	VAL_BA	VAL_Accuracy	VAL_precision	VAL_MCC	VAL_f1_score	VAL_cohen_kappa	VAL_PPV_score	VAL_NPV_score	VAL_FPR_score	VAL_FNR_score	VAL_FDR_score	VAL_PLR_score	VAL_NLR_score	VAL_DOR_score
RF	0.064768	0.944078	0.00568984	16792	1612	92	550	0.856464	0.912438	0.884451	0.910551	0.256325	0.438833	0.393951	0.360748	0.256325	0.994547	0.0875625	0.143536	0.743675	9.91097	0.157196	63.2051
SVM	0.0450596	0.951842	0.00556535	16803	1601	77	565	0.879829	0.913	0.896414	0.911882	0.265113	0.453747	0.406192	0.373663	0.265113	0.995435	0.0870001	0.120171	0.734887	10.4144	0.131473	79.725
XGBOOST	0.011014	0.954969	0.00467956	17028	1376	81	561	0.873287	0.925255	0.899271	0.923504	0.294692	0.480306	0.439153	0.409274	0.294692	0.995249	0.0747446	0.126713	0.705308	12.0968	0.136865	88.8583
DNN	0.434613	0.944251	0.00567334	16630	1774	85	557	0.867601	0.903589	0.885595	0.902376	0.242954	0.427574	0.378412	0.343773	0.242954	0.994921	0.0964111	0.132399	0.757046	9.26049	0.14635	63.194
GRU-DNN	0.240334	0.936573	0.00571292	16530	1874	93	549	0.854439	0.898153	0.876296	0.896679	0.231141	0.411079	0.362384	0.326564	0.231141	0.994391	0.101847	0.145561	0.768859	8.68411	0.161707	53.845
GNN	0.238367	0.956092	0.00552458	16960	1444	74	568	0.885358	0.921558	0.903458	0.920338	0.286077	0.476192	0.43135	0.400748	0.286077	0.995683	0.0784422	0.114642	0.713923	11.5609	0.124303	93.9995

## Sheet: SI Table 3
SI Table 3: Summary of test set prediction statistics for all six techniques.
MODEL	Prediction_threshold	TEST_1_ROC_AUC_score	TEST_1_ROC_AUC_score_std	TEST_1_TN	TEST_1_FP	TEST_1_FN	TEST_1_TP	TEST_1_sensitivity	TEST_1_specificity	TEST_1_BA	TEST_1_Accuracy	TEST_1_precision	TEST_1_MCC	TEST_1_f1_score	TEST_1_cohen_kappa	TEST_1_PPV_score	TEST_1_NPV_score	TEST_1_FPR_score	TEST_1_FNR_score	TEST_1_FDR_score	TEST_1_PLR_score	TEST_1_NLR_score	TEST_1_DOR_score
RF	0.064768	0.943993	0.00356472	72166	6827	396	2339	0.855338	0.913573	0.884456	0.911625	0.257183	0.439592	0.394852	0.361984	0.257183	0.99455	0.0864266	0.144662	0.742817	10.0324	0.158265	63.3913
SVM	0.0450596	0.948427	0.0013059	72145	6848	342	2393	0.874899	0.913309	0.894104	0.912024	0.26287	0.450365	0.403064	0.370604	0.26287	0.995289	0.0866906	0.125101	0.73713	10.3619	0.136727	75.5589
XGBOOST	0.011014	0.953182	0.00277152	73165	5828	360	2375	0.868373	0.926223	0.897298	0.924287	0.294296	0.478726	0.438181	0.408521	0.294296	0.995107	0.0737774	0.131627	0.705704	12.1504	0.14202	85.4002
DNN	0.434613	0.941401	0.00223877	71350	7643	374	2361	0.863382	0.903243	0.883312	0.901909	0.239888	0.423447	0.374292	0.339634	0.239888	0.994798	0.0967573	0.136618	0.760112	9.17012	0.151026	60.4652
GRU-DNN	0.240334	0.932389	0.00239451	70892	8101	411	2324	0.849707	0.897449	0.873578	0.895851	0.228059	0.406571	0.358019	0.322163	0.228059	0.994249	0.102551	0.150293	0.771941	8.59798	0.167063	51.1373
GNN	0.238367	0.953613	0.00152035	72868	6125	333	2402	0.878391	0.922465	0.900428	0.92099	0.284926	0.473284	0.429279	0.398839	0.284926	0.995461	0.0775354	0.121609	0.715074	11.5731	0.131703	87.6103

## Sheet: SI Table 4
SI Table 4: Description of external test set
ACTIVITY	SMILES
0	CCCC(CCC)C(=O)O
0	CCC(COC(=O)c1cc(OC)c(OC)c(OC)c1)(c1ccccc1)N(C)C
0	COc1ccc(N(C(C)=O)c2cc3c(cc2[N+](=O)[O-])OC(C)(C)C(O)C3NC2CC2)cc1
1	COc1cc2nc(nc(N)c2cc1OC)N1CCN(CC1)C(=O)c1ccco1
1	COc1ccc2cc3-c4cc5OCOc5cc4CC[n+]3cc2c1OC
0	CCCc1nn(C)c2c(=O)[nH]c(nc12)c3cc(ccc3OCC)S(=O)(=O)N4CCN(C)CC4
0	CCCc1nn(C)c2c(=O)nc(-c3cc(S(=O)(=O)N4CCN(C)CC4)ccc3OCC)[nH]c12
0	CC(=O)SC1CC2=CC(=O)CCC2(C)C2CCC3C(CCC34CCC(=O)O4)C12
1	COc1ccc(cc1OC)C(=O)N1CCN(CC1)c1ccc2NC(=O)CCc2c1
1	CCS(=O)(=O)NC1c2cc(C#N)ccc2C(=O)C(C)(C)C1O
1	CCOC(=O)C1=C(COCCN)NC(C)=C(C(=O)OC)C1c1ccccc1Cl
0	CN1CC(=O)C2C(Cc3c([nH]c4ccccc34)C2c2cccc3c2OCO3)C1=O
0	CC(C)N(CCC(C(N)=O)(c1ccccc1)c1ccccn1)C(C)C
0	CN1CCN(CC1)[C@H]1N(O)c2cc(Cl)ccc2Nc2ccccc12
1	CCCCCCCCCC[N+](CC)(CC)CC
1	CCCCCCCC[N+](CC)(CC)CC
1	C/C(=C(/F)C(=O)Nc1ccc(-c2ccc(S(N)(=O)=O)cc2)cc1)c1cccc(C(=N)N)c1
0	COc1ccccc1OCCNCC(O)COc1cccc2c1C1C=CC=CC1=N2
0	O=C1N(Cc2ccccc2)C2C[S+]3CCCC3C2N1Cc1ccccc1
0	CC(C)(C)c1cn(-c2ccc(F)cc2)c2ccccc12
1	COc1ccccc1OCCNC[C@@H](O)COc1cccc2[nH]c3ccccc3c12
1	CNCCCC1c2ccccc2CCc2ccccc12
1	C1CN=C(N1)[C@@H]1CC1(c1ccccc1)c1ccccc1
1	COCCCC\C(c1ccc(cc1)C(F)(F)F)=N/OCCN
1	COc1ccc(CN(CCN(C)C)c2ccccn2)cc1
1	CC(C)(C)N(CC(O)c1cc(Cl)cc2c1-c1ccc(Cl)cc1/C2=C\c1ccc(Cl)cc1)C(C)(C)C
1	CN(C)CCCn1cc(C2C(=O)NC(=O)C2c2c[nH]c3ccccc23)c2ccccc21
1	Cc1ccc(CCN(C)CCCN(C(=O)c2ccc([N+](=O)[O-])cc2)c2ccc(C)c(C)c2)cc1C
1	CC(C)(C)c1ccc(C(=O)CCCN2CCC(OCc3ccccc3)CC2)cc1
1	COCC(=O)OC1(CCN(C)CCCC2=NC3C=CC=CC3=N2)CCc2cc(F)ccc2C1C(C)C
1	CCN(CC)c1ccc(NC(=O)C2CCc3cccc(OC)c3C2N(C)C(=O)OCC(C)C)cc1
1	O=C(Cc1ccc(F)cc1)NC1CCN(CCC(NC(=O)C2CCC2)c2ccccc2)CC1
1	O=C1Nc2ccccc2C1CCCN1CCC(n2c(=O)[nH]c3cc(Cl)ccc32)CC1
1	CCCCCCC[N+](CC)(CC)CCCCc1ccc(Cl)cc1
1	COc1ccc(CCN(C)CCCNc2c(Cl)cn[nH]c2=O)cc1OC
1	COc1ccc(C(=O)Nc2ccccc2CCC2CCCCN2C)cc1
1	O=C(NC(CCN1CCC(c2noc(Cc3ccccc3)n2)CC1)c1ccccc1)C1CCC1
1	O=C(NC(CCN1CCC(n2cnc(Cc3ccccc3)n2)CC1)c1ccccc1)C1CCC1
1	CCN(CC)CCCN(c1ccccc1)C1CCc2ccccc21
1	O=C(CCC[N+]1CCC(O)(c2ccc(Cl)cc2)CC1)c1ccc(F)cc1
1	CCC[N+]1C[C@H](CSC)C[C@@H]2c3cccc4c3C(C=N4)C[C@H]21
1	CC(C)(C)c1ccc(C(=O)CCC[N+]2CCC(OC(c3ccccc3)c3ccccc3)CC2)cc1
1	CC(C)COC[C@@H](CN(Cc1ccccc1)c1ccccc1)[N+]1CCCC1
1	C[N+]1[C@H]2CC[C@@H]1C[C@H](OC(=O)C(CO)c1ccccc1)C2
0	C=C[C@H]1C[N+]2CC[C@H]1C[C@@H]2[C@@H](O)c1ccnc2ccc(OC)cc12
0	C[N+]1CC[N+](CCCCN2C(=O)CN(N=Cc3ccc(-c4ccc(Cl)cc4)o3)C2=O)CC1
0	C[N+](C)CCCN1c2ccccc2Sc2ccc(Cl)cc21
0	CCC(=O)N(c1ccccc1)C1CC[N+](CCc2ccccc2)CC1
0	O[C@@H](c1cc(C(F)(F)F)nc2c(C(F)(F)F)cccc12)[C@H]1CCCC[N+]1
0	C[N+](C)CCCN1c2ccccc2CCc2ccccc21
0	Nc1ccc(C(=O)N2C[C@H]3C[C@@H](C2)C[N+](Cc2ccccc2)C3)cc1
0	O=C(NCC1CCCC[N+]1)c1cc(OCC(F)(F)F)ccc1OCC(F)(F)F
0	O=C(OC1C[C@@H]2CC3C[C@H](C1)[N+]2CC3=O)C1=c2ccccc2=NC1
0	C[N+](C)CCC=C1c2ccccc2CCc2ccccc21
0	CC(C)Cn1c(=O)n(C)c(=O)c2[nH]cnc21
0	CC[C@H]1OC(=O)[C@H](C)[C@@H](O[C@H]2C[C@@](C)(OC)[C@@H](O)[C@H](C)O2)[C@H](C)[C@@H](O[C@@H]2O[C@H](C)C[C@H]([NH+](C)C)[C@H]2O)[C@](C)(O)C[C@@H](C)C(=NOCOCCOC)[C@H](C)[C@@H](O)[C@]1(C)O
0	COC1C(OC(C)=O)CC(=O)OC(C)CC=CC=CC(O)C(C)CC(CC=O)C1OC1OC(C)C(OC2CC(C)(O)C(OC(=O)CC(C)C)C(C)O2)C([N+](C)C)C1O
0	COc1ccc2c3c1O[C@H]1[C@@H](O)C=C[C@H]4[C@@H](C2)[N+](C)CC[C@]314
0	C[N+]1CC[C@]23c4c5ccc(O)c4O[C@H]2[C@@H](O)C=C[C@H]3[C@H]1C5
1	Cc1cccc(C[N+]2CC[N+](C(c3ccccc3)c3ccc(Cl)cc3)CC2)c1
0	CCCC(=O)Nc1ccc(OCC(O)C[N+]C(C)C)c(C(C)=O)c1
0	CC(=O)Nc1nnc(S(N)(=O)=O)s1
0	CC(=O)Oc1ccccc1C(=O)[O-]
0	COc1cc(C)c(/C=C\C(C)=C\C=C/C(C)=C/C(=O)[O-])c(C)c1C
0	Cc1ccc(/C(=C/C[N+]2CCCC2)c2cccc(/C=C\C(=O)[O-])n2)cc1
0	Nc1nc(=O)c2ncn(COCCO)c2[nH]1
0	NC1=N[C@@]2(CO1)c3cc(ccc3Oc4c(F)nc(cc24)C5=CCCOC5)c6ncccc6F
0	COCCOC(=O)C1=C(C)NC(=C(C1c2cccc(c2)[N+](=O)[O-])C(=O)OC(C)C)C
0	NC1=NC2=C(N=CC(=O)N2)C(=O)N1
0	c1cccc(c12)cnnc2NN
1	CCN1CCN(CC1)c2nc(C)nc(c23)n(C)c(n3)-c4c(Cl)cccc4
1	Clc1ccc(cc1)C(c2ccc(Cl)cc2)C(Cl)(Cl)Cl
1	Fc1cccc(c1)S(=O)(=O)N2CCC(CCc3ccc(F)cc3F)CC2
1	OC1(CCc2ccc(F)cc2F)CCN(CC1)S(=O)(=O)c3ccc(F)cc3
0	Cn1nc(N)c2cn([C@@H]3O[C@H](COP(=O)(O)O)[C@@H](O)[C@H]3O)c3ncnc1c23
0	CCS(=O)(=O)N1CC(CC#N)(n2cc(-c3ncnc4[nH]ccc34)cn2)C1
0	COCCNCCCn1c(C(=O)CF)c(-c2ccc(C)cc2)c2c(N)ncnc21
0	Cc1cn2c(-c3cn[nH]c3)cnc2c(Nc2ccc(C(=O)N3CCNCC3)cc2F)n1
0	COc1cc(CCc2cc(NC(=O)c3ccc(N4C[C@H](C)N[C@H](C)C4)cc3)n[nH]2)cc(OC)c1
0	COc1ccc(-c2ccc3ncc4c(c3c2)n(-c2ccc(N3CCNCC3)c(C(F)(F)F)c2)c(=O)n4C)cn1
0	CC(=O)ONc1c(C2=c3ccc(Br)cc3=NC2=O)[nH]c2ccccc12
0	C=CC(=O)Nc1cc2c(Nc3ccc(F)c(Cl)c3)ncnc2cc1C#CC(C)(C)N1CCN(C)CC1
0	c1ccc(-c2oc3ncnc(NC[C@@H]4CCCO4)c3c2-c2ccccc2)cc1
1	CCCCCCOC(=O)NC(=N)c1ccc(NCc2nc3cc(C(=O)N(CCC(=O)OCC)c4ccccn4)ccc3n2C)cc1
0	CC(C)C[C@H](NC(=O)c1cc2ccccc2s1)C(=O)N1CCN(C(=O)[C@H](CO)NS(=O)(=O)c2ccc(Cl)cc2Cl)CC1
0	CCC(c1ccc(O)cc1)C(CC)c1ccc(O)cc1
0	CC1=C(O)C(=O)C=C2C1=CC=C1[C@@]3(C)CC[C@@]4(C)CC[C@@](C)(C(=O)O)C[C@H]4[C@]3(C)CC[C@@]21C
0	C[C@]12CC[C@H]3[C@@H](CC=C4C[C@@H](O)CC[C@@]43C)[C@@H]1CC=C2c1cccnc1
0	O=c1ccn([C@@H]2O[C@H](CO)[C@@H](O)[C@H]2O)c(=O)[nH]1
0	CCNC(=O)c1noc(-c2cc(C(C)C)c(O)cc2O)c1-c1ccc(CN2CCOCC2)cc1
0	C[C@H](NC(=O)Cc1cc(F)cc(F)c1)C(=O)N[C@H](C(=O)OC(C)(C)C)c1ccccc1
0	COc1ccc(-n2c(C)c([N+](=O)[O-])c3ccc(O)cc32)cc1
0	CCOc1cc(C(=O)Nc2ccc(Cl)c(-c3nc4ccccc4[nH]3)c2)cc(OCC)c1OCC
0	COc1cc2nc(-c3ccc(N4CCN(C)CC4)cc3)nc(NCCN3CCOCC3)c2cc1OC
0	CSc1cccc(Nc2ncc3cc(-c4c(Cl)cccc4Cl)c(=O)n(C)c3n2)c1
0	CC(C)[C@H](O)C(=O)N[C@@H](C)C(=O)N[C@@H]1C(=O)N(C)CCc2ccccc21
0	CCC(=O)OC1CCC2C3CCC4=CC(=O)CC[C@@]4(C)C3CC[C@]12C
0	CC(C)(C)NC(=O)Nc1cccc(Nc2ncc(F)c(NC(C)(C)CO)n2)c1
0	CNC(=O)c1ccccc1Sc1ccc2c(C=Cc3ccccn3)n[nH]c2c1
0	COc1cc([C@@H]2c3cc4c(cc3[C@H](O)[C@H]3COC(=O)[C@@H]23)OCO4)cc(OC)c1OC
0	CN(C)[C@@H](CCOc1cccc2ccccc12)c1ccccc1
1	O=C(CCCN1CCN(c2ccc(F)cc2)CC1)NC1c2ccccc2CSc2ccccc21
0	Cc1cnc(Nc2ccc(F)cc2Cl)nc1-c1c[nH]c(C(=O)N[C@H](CO)c2cccc(Cl)c2)c1
0	Cc1ccc(C=NNC(=O)c2ccccc2Oc2ccccc2)o1
0	CC[C@@H]1C(=O)N(C)c2cnc(Nc3ccc(C(=O)NC4CCC(N5CCN(CC6CC6)CC5)CC4)cc3OC)nc2N1C(C)C
0	C=CC(=O)N1CCc2ccc(-n3c(=O)ccc4cnc5ccc(-c6cnn(C)c6)cc5c43)cc21
0	Nc1n[nH]c2nnc(-c3c(-c4ccccc4)nn4ccccc34)cc12
0	O=C(O)c1ccc(O)c2ncc(N3CCOCC3)cc12
0	CC(C)C[C@H](NC(=O)CNC(=O)c1cc(Cl)ccc1Cl)B(O)O
0	COc1cc2nccc(Oc3ccc(NC(=O)Nc4cc(C)on4)c(Cl)c3)c2cc1OC
0	COc1ccc(-c2ccc3cc(C(=O)O)ccc3c2)cc1C12CC3CC(CC(C3)C1)C2
0	N#CC1(c2cccc(C(=O)Nc3cc(Oc4ccc5nc(NC(=O)C6CC6)sc5n4)ccc3F)c2Cl)CC1
0	N#CNC(=Nc1ccncc1)NCCCCCCOc1ccc(Cl)cc1
1	CCN(CC)CCOc1ccc(Nc2ncc3cc(-c4c(Cl)cccc4Cl)c(=O)n(C)c3n2)cc1
0	COc1ccc(-c2oc3c(CC=C(C)C)c(O)cc(O)c3c(=O)c2O)cc1
0	C[C@@]12O[C@@H](C[C@]1(O)CO)n1c3ccccc3c3c4c(c5c6ccccc6n2c5c31)CNC4=O
0	CC(C)(O)CC(=O)NCCn1ccc2ncnc(Nc3ccc(Oc4cccc(C(F)(F)F)c4)c(Cl)c3)c21
0	C[C@H](CCC(=O)O)[C@H]1CCC2C3C[C@H](O)[C@@H]4C[C@H](O)CC[C@]4(C)C3CC[C@@]21C
0	Cc1cc(-c2ncc(CC(=O)Nc3ccc(-c4cnccn4)cn3)cc2C)ccn1
0	Cc1ccccc1-n1c(Cn2nc(-c3cccc(O)c3)c3c(N)ncnc32)nc2cccc(C)c2c1=O
0	CC(C)(OCc1nn(Cc2ccccc2)c2ccccc12)C(=O)O
0	CCn1c(-c2nonc2N)nc2c(C#CC(C)(C)O)ncc(OC[C@H]3CCCNC3)c21
0	O=c1cc(CN2CCOCC2)occ1OCCCCCSc1ccnc2cc(C(F)(F)F)ccc12
0	O=C(Nc1nc2ccccc2n1CCN1CCOCC1)c1cccc([N+](=O)[O-])c1
0	OC1CCC(Nc2ncc3nc(Nc4c(F)cc(F)cc4F)n([C@@H]4CCOC4)c3n2)CC1
0	CC(C)(O)Cn1c(NC(=O)c2ccc(-c3cn[nH]c3)s2)nc2cc(CN3CCOCC3)ccc21
0	O=C(Nc1c[nH]nc1-c1nc2cc(CN3CCOCC3)ccc2[nH]1)NC1CC1
0	COc1cc2c(Oc3ccc(-c4cnc(Nc5ccc(F)cc5)n(C)c4=O)cc3F)ccnc2cc1OCCCN1CCOCC1
0	COc1cc2ncnc(Nc3cc(Br)c(O)c(Br)c3)c2cc1OC
0	COc1c(OCCCN2CCOCC2)ccc2c3n(c(=NC(=O)c4cnc(N)nc4)nc12)CCN3
0	O=C1NC(=O)C(c2cnc3ccccn23)=C1c1cn2c3c(cccc13)CN(C(=O)N1CCOCC1)CC2
0	CC(C)C[C@@H](N)[C@H](O)C(=O)N[C@H](C(=O)N[C@H](C(=O)N[C@@H](CC(=O)O)C(=O)O)C(C)C)C(C)C
0	CCN1CCCC1CNC(=O)c1cc(S(=O)(=O)CC)c(N)cc1OC
0	COc1cc2ncn(-c3cc(OCc4ccccc4C(F)(F)F)c(C(N)=O)s3)c2cc1OC
0	Cn1cc(C=CC(=O)c2cccc(F)c2)cc1C=CC(=O)NO
0	O=C(CCCCCCC(=O)Nc1cccnc1)NO
0	C[C@@]1(CO)CN(c2cc(C(=O)Nc3ccc4c(c3)-c3c(c(C(N)=O)nn3-c3ccc(F)cc3)CC4)c(Cl)cn2)C[C@]1(C)CO
0	C=C1C(=O)O[C@H]2[C@H]1CCC(C)=CCC[C@@]1(C)O[C@H]21
0	COc1cc(OC2CCN(C)CC2)ccc1Nc1ncc2c(n1)n(C1CCCC1)c(=O)n2C
0	CC(=O)OCC(=O)[C@@]1(O)[C@H](C)C[C@H]2[C@@H]3C=C(C)C4=Cc5c(cnn5-c5ccccc5)C[C@]4(C)[C@H]3[C@@H](O)C[C@@]21C
0	COCC1(CO)C(=O)C2CCN1CC2
0	c1ccc(-c2nn3c(c2-c2ccnc4cc(OCCN5CCOCC5)ccc24)CCC3)nc1
0	CC1CNc2c(cccc2S(=O)(=O)N[C@@H](CCCNC(=N)N)C(=O)N2CC[C@@H](C)C[C@@H]2C(=O)O)C1
0	CN(c1ncccc1CNc1nc(Nc2ccc3c(c2)CC(=O)N3)ncc1C(F)(F)F)S(C)(=O)=O
0	Cc1nc(NC(=O)N2CCC[C@H]2C(N)=O)sc1-c1csc(C(C)(C)C)n1
0	Cn1cnc(-c2cc3nccc(Oc4ccc(NC(=S)NC(=O)Cc5ccccc5)cc4F)c3s2)c1
0	CC(=O)NC(CS)C(=O)O
0	CC[C@H](C)n1cc(C)c2c(C(=O)NCc3c(C)cc(C)[nH]c3=O)cc(-c3ccc(N4CCNCC4)nc3)cc21
0	Cc1cc(Nc2nc(N[C@@H](C)c3ncc(F)cn3)ncc2Cl)n[nH]1
0	CN(C(=O)c1ccc(F)cc1C(F)(F)F)C1CCN(c2nnc(-c3ccnn3C)c3ccccc23)CC1
0	O=C(c1ccc(C=Cc2n[nH]c3ccccc23)cc1)N1CCNCC1
0	CN(C)c1ccc(-c2nc3c(N4CCN(CC(=O)Nc5nccs5)CC4)c(Cl)cnc3[nH]2)cc1
0	C[C@@H](Oc1cc(-n2cnc3ccc(CN4CCN(C)CC4)cc32)sc1C(N)=O)c1ccccc1C(F)(F)F
0	Oc1cccc(-c2nc(N3CCOCC3)c3oc4ncccc4c3n2)c1
0	CN1CCN(Cc2ccc(NC(=O)Nc3ccc(Oc4cc(NC(=O)C5CC5)ncn4)cc3)cc2C(F)(F)F)CC1
0	CC(=O)Nc1cccc(-n2c(=O)n(C3CC3)c(=O)c3c(Nc4ccc(I)cc4F)n(C)c(=O)c(C)c32)c1
0	CO[C@H]1C=CC=C(C)C(=O)NC2=CC(=O)C(NCCN(C)C)=C(C[C@@H](C)C[C@H](OC)[C@H](O)[C@@H](C)C=C(C)[C@@H]1OC(N)=O)C2=O
0	O=C(NCCS(=O)(=O)c1ccc(C(F)(F)F)cn1)c1ccc(Cl)cc1
0	O=C(Nc1ccc(OC(F)(F)F)cc1)c1sccc1NCc1ccnc2ccccc12
0	Cc1ccn(-c2ccc(-c3ncco3)cc2)c(=O)c1-c1ccc2nc(N)ncc2c1
0	CCNC(=O)c1cc2c(-c3cc(OCCN4CCCC4)c(Cl)cc3Cl)nc(N)nc2s1
0	CC(C)OC(=O)CCCC=CC[C@H]1[C@@H](O)C[C@@H](O)[C@@H]1C=C[C@@H](O)COc1cccc(C(F)(F)F)c1
0	C[N+]1([O-])[C@H]2C[C@@H](OC(=O)[C@H](CO)c3ccccc3)C[C@@H]1[C@H]1O[C@@H]21
0	CN1CCC(COc2cnc(-c3cccc(Cn4nc(-c5cccc(C#N)c5)ccc4=O)c3)nc2)CC1
0	C[N+]1(C)[C@H]2CC[C@@H]1C[C@@H](OC(=O)C(C[O-])c1ccccc1)C2
0	C[N+]1([O-])[C@H]2CC[C@@H]1C[C@H](OC(=O)C(CO)c1ccccc1)C2
0	Cc1cccc(-c2nn3c(c2-c2ccnc4cc(C(N)=O)ccc24)CCC3)n1
0	O=S(=O)(N=Cc1c(O)ccc2ccccc12)c1cccs1
0	CN(C)CCOc1ccc(-c2nc(-c3ccc4c(c3)CCC4=NO)c(-c3ccncc3)[nH]2)cc1
0	NC(=O)c1cccc2[nH]c(-c3ccc([C@H]4CCCN4)cc3F)nc12
0	O=C(c1cc(Cc2n[nH]c(=O)c3ccccc23)ccc1F)N1CCN(C(=O)C2CC2)CC1
0	O=c1[nH]c2ccc(Cl)cc2c(N[C@@H]2CN3CCC2CC3)c1-c1nc2ccccc2[nH]1
0	NC(=O)c1ccc2[nH]c(-c3ccc(Oc4ccc(Cl)cc4)cc3)nc2c1
0	O=C(O)CCNc1cc(N2CCc3ccccc3CC2)nc(-c2ccccn2)n1
0	Cc1csc(-c2nnc(Nc3ccc(Oc4ncccc4-c4ccnc(N)n4)cc3)c3ccccc23)c1
0	O=C(O)[C@@H](c1ccc(OCc2ccc3ccccc3n2)cc1)C1CCCC1
0	O=C(O)C1=NC(C(=O)O)CC(C=CN2c3cc(O)c(OC4OC(CO)C(O)C(O)C4O)cc3CC2C(=O)O)=C1
0	COC[C@H]1OC(=O)c2coc3c2[C@@]1(C)C1=C(C3=O)[C@@H]2CC[C@H](O)[C@@]2(C)C[C@H]1OC(C)=O
0	Cc1ccc(NC(=O)c2cccc(C(C)(C)C#N)c2)cc1Nc1ccc2ncn(C)c(=O)c2c1
0	COCC(=O)NCC=Cc1ccc2ncnc(Nc3ccc(Oc4ccc(C)nc4)c(C)c3)c2c1
0	CC(C=CC1=C(C)CCCC1(C)C)=CC=CC(C)=C/C=C/C=C(C)/C=C/C=C(C)/C=C/C1=C(C)CCCC1(C)C
0	CC(=NNC(=S)N1CCC1)c1ccccn1
0	C[C@H](NC(=O)C(C#N)=Cc1cccc(Br)n1)c1ccccc1
0	CC(C)c1cc(C(C)C)c(CC(=O)NS(=O)(=O)Oc2c(C(C)C)cccc2C(C)C)c(C(C)C)c1
0	O=c1c(-c2ccc(O)cc2)coc2cc(OC3O[C@H](CO)[C@@H](O)[C@H](O)[C@H]3O)cc(O)c12
0	COc1ccc(N(C(=O)Oc2c(C)cccc2C)c2ccnc(Nc3ccc(N4CCN(C)CC4)cc3)n2)c(OC)c1
0	CC(O)=C(C#N)C(=O)Nc1ccc(C(F)(F)F)cc1
0	C[C@]12CCC3C(CC=C4C[C@@H](O)CC[C@@]43C)C1CC=C2n1cnc2ccccc21
0	C#Cc1cccc(Nc2ncnc3cc(OCCOC)c(OCCO)cc23)c1
0	O=C(NOCC(O)CO)c1cc(Br)c(F)c(F)c1Nc1ccc(I)cc1F
0	C[C@]12CC[C@H]3[C@@H](CCC4=CC(=O)CC[C@@]43C)[C@@H]1CC[C@@H]2OC(=O)CCC1CCCC1
0	COc1ccc(C(=O)CC2(O)C(=O)Nc3c(Cl)ccc(Cl)c32)cc1
0	COc1cc2nccc(Oc3ccc(NC(=O)NC4CC4)c(Cl)c3)c2cc1C(N)=O
0	CC(=O)Nc1nc(C)c(-c2ccc(Cl)c(S(=O)(=O)NCCO)c2)s1
1	CN(C)CCOC1=Cc2ccccc2Sc2ccc(Cl)cc21
0	Cc1ccccc1C(=O)c1ccc(Nc2ccc(Br)cc2N)cc1Cl
0	Cn1c(=O)c(-c2c(Cl)cccc2Cl)cc2cnc(Nc3cccc(C(=O)O)c3)nc21
0	CC(C)[C@H](CO)Nc1nc(Nc2ccc(C(=O)O)c(Cl)c2)c2ncn(C(C)C)c2n1
0	CC(=O)c1c(C)c2cnc(Nc3ccc(N4CCNCC4)cn3)nc2n(C2CCCC2)c1=O
0	N#CC(=C(N)Sc1ccccc1N)C(C#N)=C(N)Sc1ccccc1N
0	O=C(O)[C@H]1O[C@H](Oc2cc3oc(-c4ccccc4)cc(=O)c3c(O)c2O)[C@H](O)[C@@H](O)[C@@H]1O
0	C[C@@H]1COC(Nc2ccc3ncnc(Nc4ccc(OCc5nccs5)c(Cl)c4)c3c2)=N1
0	CS(=O)(=O)c1cccc(CNc2nc(Nc3ccc4c(c3)CCC(=O)N4)ncc2C(F)(F)F)c1
0	CNC(=O)c1ccccc1Nc1nc(Nc2ccc(N3CCOCC3)cc2OC)ncc1Cl
0	CCc1nc(-c2cccc(C)c2)c(-c2ccnc(NC(=O)c3ccccc3)c2)s1
0	COc1cc(N2CCN(C)CC2)ccc1Nc1nc(N)c(C(=O)c2c(Cl)cccc2Cl)s1
0	CCNC(=O)Nc1ccc2ncc(Nc3ccc(C)cc3)nc2n1
0	Cc1cncc2cccc(S(=O)(=O)N3CCCN(C(=O)CN)C[C@@H]3C)c12
0	c1ccc(CNc2nc(NCc3ccccc3)c3ccccc3n2)cc1
0	Cc1cccc(-c2nn(C(=S)Nc3ccccc3)cc2-c2ccnc3ccccc23)n1
0	CCC(=O)O[C@]1(C(=O)CO)CC[C@H]2[C@@H]3CCC4=CC(=O)CC[C@]4(C)[C@H]3CC[C@@]21C
0	COCCOC(=O)C1=C(C)NC2=C(C(=O)CC(c3ccccc3OC)C2)C1c1cccc(O)c1
0	COc1cc2c(Oc3ccc4[nH]c(C)cc4c3F)ncnc2cc1OCCCN1CCCC1
0	Cc1ccc(C(=O)Nc2cccc(C(F)(F)F)c2)cc1Nc1nc(-c2cccnc2)nc2c1cnn2C
0	CN[C@@H]1C[C@H]2O[C@@](C)([C@@H]1OC)n1c3ccccc3c3c4c(c5c6ccccc6n2c5c31)C(=O)N[C@H]4O
1	COc1ccc(S(=O)(=O)N(CCO)c2ccccc2CN(C)CC=Cc2ccc(Cl)cc2)cc1
0	CCCCC(C=O)NC(=O)C(CC(C)C)NC(=O)OCc1ccccc1
0	O=c1c(O)c(-c2ccc(O)c(O)c2)oc2cc(O)ccc12
0	Cc1nc(C(=O)NCC(=O)O)c(O)c2ccc(Oc3ccccc3)cc12
0	CNc1nc(-c2ccc3c(N)n[nH]c3c2)cc(N2C[C@@H](C(=O)NC3CCCCC3)CC[C@H]2C)n1
0	COc1cc2c(Nc3ccc(NC(=O)c4ccccc4)cc3)ncnc2cc1OCCCN1CCOCC1
0	COc1ccc2c3n(c(=NC(=O)c4cccnc4)nc2c1OC)CCN3
0	Cn1cc(C2=C(c3cn(C4CCN(Cc5ccccn5)CC4)c4ccccc34)C(=O)NC2=O)c2ccccc21
0	CN1CCN(c2cc(C(=O)Nc3ccc4c(c3)-c3c(c(C(N)=O)nn3-c3ccc(F)cc3)CC4)c(Cl)cn2)CC1
0	CN(C)CC=CC(=O)Nc1cc2c(Nc3ccc(F)c(Cl)c3)ncnc2cc1O[C@H]1CCOC1
0	N#CC(=C1Nc2ccccc2S1)c1ccnc(OCc2ccc(CN3CCOCC3)cc2)n1
0	COc1ccc(-n2nc(C(N)=O)c3c2C(=O)N(c2ccc(N4CCCCC4=O)cc2)CC3)cc1
0	COC1=CC(C)=C[C@@H](C)[C@@H](O)[C@@H](C)CC(C)=CC=C[C@H](OC)[C@@H]([C@@H](C)[C@@H](O)[C@H](C)[C@@]2(O)C[C@@H](O)[C@H](C)[C@@H](C(C)C)O2)OC1=O
0	CCCC[N+]1(C)[C@H]2CC(OC(=O)[C@H](C[O-])c3ccccc3)C[C@@H]1[C@H]1O[C@@H]21
0	CCOC(=O)c1c(C(C#N)=CN)c2ccc(Cl)c(Cl)c2n1C
0	CCN1C[C@]2(OC(=O)c3ccccc3NC(C)=O)CC[C@H](OC)[C@@]34[C@@H]2C[C@@H]([C@@H]13)[C@@]1(O)C[C@H](OC)[C@H]2C[C@@H]4[C@]1(O)[C@H]2OC
0	COc1cc(N2CCC(N3CCN(C)CC3)CC2)ccc1Nc1ncc(Cl)c(Nc2ccccc2S(=O)(=O)C(C)C)n1
0	COc1ccc(C2=N[C@H](c3ccc(Cl)cc3)[C@H](c3ccc(Cl)cc3)N2C(=O)N2CCNC(=O)C2)c(OC(C)C)c1
0	CCCCCCCCCCCCCCCCCCOP(=O)([O-])OC1CC[N+](C)(C)CC1
0	O=C(O)C1(Cc2cccc(Nc3nccs3)n2)CCC(Oc2cccc(Cl)c2F)CC1
0	Oc1ccc2ccccc2c1SSc1c(O)ccc2ccccc12
0	FC(F)(F)c1ccc(C=Cc2nc(COc3ccc(CCCCn4ccnn4)cc3)co2)cc1
0	O=C(O)c1ccc(-c2c[nH]c3ncc(-c4ccccc4)cc23)cc1C1CCCC1
0	COc1cc2c(cc1-c1c(C)noc1C)ncc1[nH]c(=O)n([C@H](C)c3ccccn3)c12
0	C[C@H](NC(=Nc1cccc2ccccc12)NC#N)c1ccccc1
0	CC1=C(C(=O)Nc2cc3cn[nH]c3cc2F)C(c2ccc(Cl)cc2F)NC(c2ccnc(Cl)c2)=N1
0	Cc1cc([C@@H](C)Nc2ccccc2C(=O)O)c2nc(N3CCOCC3)cc(=O)n2c1
0	CC[C@H](Nc1ncnc2[nH]cnc12)c1nc2cccc(F)c2c(=O)n1-c1ccccc1
0	C[C@@H]1[C@H]2C3=CC[C@@H]4[C@@]5(C)CC[C@H](O)C(C)(C)[C@@H]5CC[C@@]4(C)[C@]3(C)CC[C@@]2(C(=O)O)CC[C@H]1C
0	Cc1ccc(CN2CCNCC2)cc1NC(=O)CNc1ccc(F)c(F)c1
0	OCc1ccccc1O[C@@H]1O[C@H](CO)[C@@H](O)[C@H](O)[C@H]1O
0	COc1cc(N2CCC(N3CCN(C)CC3)CC2)ccc1Nc1ncnc(Nc2ccccc2S(=O)(=O)C(C)C)n1
0	CCc1cccc(CC)c1NC(=O)N1Cc2[nH]nc(NC(=O)c3ccc(N4CCN(C)CC4)cc3)c2C1
0	COc1ccc(Cn2ccc3ccc(C(=O)NO)cc32)cc1
0	COc1ccc(-c2coc3cc(O)cc(O)c3c2=O)cc1
0	CN1CCN(CCOc2cc(OC3CCOCC3)c3c(Nc4c(Cl)ccc5c4OCO5)ncnc3c2)CC1
0	O=C(C[C@@H]1CC=CCCC(=O)O[C@H](c2ccccc2)CNC1=O)NCc1ccc(Cl)cc1
0	Cc1cc(Nc2cc(N3CCN(C)CC3)nc(C=Cc3ccccc3)n2)n[nH]1
1	O=C(NC[C@H]1CN(c2ccc(N3CCOCC3=O)cc2)C(=O)O1)c1ccc(Cl)s1
0	CCCNC(=O)Nc1ccc(Oc2ncnc3cc(OC)c(OC)cc23)cc1Cl
0	Fc1ccc(Cl)cc1-c1nc(Nc2ccncc2)c2nccnc2n1
0	CCN1CCN(Cc2ccc(-c3cc4c(N[C@H](C)c5ccccc5)ncnc4[nH]3)cc2)CC1
0	CC(C)(C)c1cnc(CSc2cnc(NC(=O)C3CCNCC3)s2)o1
0	O=C1c2ccccc2-n2ccc3c4ccccc4nc-3c21
0	Cc1ccc(Nc2cc(-c3cccc(N4C(=O)c5ccccc5C4=O)c3)ncn2)cc1NS(C)(=O)=O
0	NCC(=O)Nc1ccc(-n2nc(C(F)(F)F)cc2-c2ccc3c(ccc4ccccc43)c2)cc1
0	COc1cc(N2CCC(C(N)=O)CC2)ccc1Nc1nc(N)c(Cl)c(Nc2ccccc2S(=O)(=O)C(C)C)n1
0	O=C(Nc1ccccc1Br)N[C@@H]1CCN(c2ccc(C(F)(F)F)cn2)C1
0	CC(N[C@H]1C[C@@H]1c1ccccc1)c1ccc2c(c1)OCCO2
0	O=C(c1ccc(C(=O)N2CCC(N3CCCC3)CC2)c(Nc2ccccc2)c1)N1CCC(N2CCCC2)CC1
0	Cc1sc2c(c1C)C(c1ccc(Cl)cc1)=N[C@@H](CC(=O)OC(C)(C)C)c1nnc(C)n1-2
0	COc1ccc(-c2c(-c3ccc(O)cc3O)n[nH]c2C)cc1
0	CC(C)Nc1cc(C(F)(F)F)cc2nc(NC(=O)c3cccnc3)nn12
0	Cc1ccc(-n2nc(C(C)(C)C)cc2NC(=O)Nc2ccc(OCCN3CCOCC3)c3ccccc23)cc1
0	CN1CCN(c2ccc3[nH]c(-c4c(N)c5c(F)cccc5[nH]c4=O)nc3c2)CC1
1	CC1(C)C(=O)N(CCN2CCC(C(=O)c3ccc(F)cc3)CC2)c2ccccc21
0	Nc1nccc(Oc2ccc(NC(=O)c3c[nH]cc(-c4ccc(F)cc4)c3=O)cc2F)c1Cl
0	CNC(=O)c1ccc(C)c(-n2c(C)cc(OCc3ccc(F)cc3F)c(Br)c2=O)c1
0	CN(C)C(=O)c1ccc(S(=O)(=O)c2ccc(NC(=O)[C@@](C)(O)C(F)(F)F)c(Cl)c2)cc1
0	CCOC(=O)C1=C(N)Oc2ccc(Br)cc2C1C(C#N)C(=O)OCC
0	NC(=O)c1ccc(-c2nc(-c3ccccn3)c(-c3ccc4c(c3)OCO4)[nH]2)cc1
0	COC(=O)c1ccc2c(C(=Nc3ccc(N(C)C(=O)CN4CCN(C)CC4)cc3)c3ccccc3)c(O)[nH]c2c1
0	CCOC(=O)C1=C(C)NC2=C(C(=O)CC(C)(C)C2)C1c1ccc(-c2ccccc2)cc1
0	O=C(CCCCCCNC(=O)c1cnc(N(c2ccccc2)c2ccccc2)nc1)NO
0	CC1(C)Cc2c(sc(NC(=S)NC(=O)c3ccccc3)c2C(=O)O)CO1
0	COc1cc(C(C)C)c2c(c1)S(=O)(=O)N(COc1cc(=O)n3cccc(OCCN4CCCCC4)c3n1)C2=O
0	CC1(C)C(N(O)C(=O)Nc2ccc(Cl)cc2)N(c2ccc(Cl)cc2)C(=O)N1CC(=O)NN=CC=Cc1ccc([N+](=O)[O-])o1
0	COc1nccc(-c2c(-c3ccc(F)cc3)ncn2C2CCNCC2)n1
0	NC(=O)c1ccc(N(C(N)=O)c2c(F)cccc2F)nc1-c1ccc(F)cc1F
0	Cc1nc(N)ncc1-c1nc(N2CCOCC2)c2sc(C(C)(C)O)cc2n1
0	COc1cc(Cl)cn2c(-c3cccc(NC4CNC4)n3)cnc12
0	CC(C)[C@H](CO)Nc1nc(Nc2cccc(Cl)c2)c2ncn(C(C)C)c2n1
0	COc1cc(Nc2ncc(F)c(Nc3ccc4c(n3)NC(=O)C(C)(C)O4)n2)cc(OC)c1OC
0	Cc1ccc(C(=O)c2cc(O)c(O)c([N+](=O)[O-])c2)cc1
0	COC(=O)Nc1ccc(-c2nc(N3CCOCC3)c3cnn(C4CCN(Cc5cccnc5)CC4)c3n2)cc1
0	NC(=O)[C@@H](CCC(F)(F)F)N(Cc1ccc(-c2ncon2)cc1F)S(=O)(=O)c1ccc(Cl)cc1
0	Nc1nc(N)c2nc(-c3cccc(O)c3)c(-c3cccc(O)c3)nc2n1
0	O=C(NCc1ccncc1)C12C[C@H]3C[C@@H](C1)CC(c1ccc(Cl)cc1)(C3)C2
0	Oc1ccc(C2CCN(c3ccnc4ccccc34)CC2)cc1O
0	C=CC(=O)Nc1ccc2ncnc(Nc3ccc(OCc4cccc(F)c4)c(Cl)c3)c2c1
0	CN[C@@H](C)C(=O)N[C@H]1CN(C(=O)CC(C)C)CC[C@H]2CC[C@@H](C(=O)NC(c3ccccc3)c3ccccc3)N2C1=O
0	C[C@@H](NC(=O)c1ncnc(N)c1Cl)c1ncc(C(=O)Nc2cc(C(F)(F)F)c(Cl)cn2)s1
0	N#C[C@@H]1C[C@@H]2C[C@@H]2N1C(=O)[C@@H](N)C12CC3CC(CC(O)(C3)C1)C2
0	COc1ccc(S(=O)(=O)N(C(C)=O)c2ccccc2C=Cc2cc[n+]([O-])cc2)cc1
0	CC(=O)Nc1sc2c(c1-c1nc3ccccc3s1)CNC2
0	CCOc1cc2ncc(C#N)c(Nc3ccc(F)c(Cl)c3)c2cc1NC(=O)C=CCN(C)C
0	Cc1ccc(NC(=O)c2cccc(N(C)C)c2)cc1NC(=O)c1ccc(O)cc1
0	O=C1NC(=O)C(=Cc2ccc(-c3ccc(F)cc3)o2)S1
0	CC1(C)CC(=O)c2c(C(F)(F)F)nn(-c3ccc(C(N)=O)c(NC4CCC(O)CC4)c3)c2C1
0	COc1cccc2c(NCc3ccccc3)nc(-n3c(N)nc4ccccc43)nc12
0	COc1ccc(S(=O)(=O)Nc2cc(-c3c(O)ccc4ccccc34)c(O)c3ccccc23)cc1
0	N#Cc1c(O)[nH]c2scc(-c3ccc(-c4ccccc4O)cc3)c2c1=O
0	COc1ccc(F)c(F)c1C(=O)c1cnc(NC2CCN(S(C)(=O)=O)CC2)nc1N
0	O=C(O)C1=CO[C@@H](O[C@@H]2O[C@H](CO)[C@@H](O)[C@H](O)[C@H]2O)[C@@H]2C(CO)=CC[C@H]12
0	CC(C)C[C@H](NC(=O)CNC(=O)c1cc(Cl)ccc1Cl)B1OC(=O)CC(CC(=O)O)(C(=O)O)O1
0	CN(C)c1nc(Cc2ccc(NC(=O)c3ccc4ccccc4c3)cc2)nc(Cl)c1CC(=O)O
0	C#Cc1cccc(Nc2ncnc3cc(OC)c(OCCCCCCC(=O)NO)cc23)c1
0	c1cc(-c2cnn3cc(-c4ccc(OCCN5CCCCC5)cc4)cnc23)ccn1
0	Cc1ccc(NC(=O)c2ccc(CN3CC[C@H](N(C)C)C3)c(C(F)(F)F)c2)cc1Nc1ncc(-c2cncnc2)cn1
1	S=C(NCc1ccc2c(c1)OCO2)N1CCN(c2ncnc3c2oc2ccccc23)CC1
0	N#Cc1ccc(COC[C@H]2O[C@@H](n3c(NCc4ccc(Cl)c(Cl)c4)nc4c(N)ncnc43)[C@H](O)[C@@H]2O)cc1
0	CC=C1NC(=O)[C@H]2CSSCCC=C[C@H](CC(=O)N[C@H](C(C)C)C(=O)N2)OC(=O)[C@H](C(C)C)NC1=O
0	Cn1c(Nc2ccc(C(F)(F)F)cc2)nc2cc(Oc3ccnc(-c4nc(C(F)(F)F)c[nH]4)c3)ccc21
0	N=C(N)c1ccc(OCCCCCOc2ccc(C(=N)N)cc2)cc1.O=[SH](=O)OCCO.O=[SH](=O)OCCO
0	COc1cc(F)c(F)c(Nc2ccc(I)cc2F)c1NS(=O)(=O)C1(C[C@H](O)CO)CC1
0	CCc1ccc(C=C2SC(=S)NC2=O)cc1
0	CC(C)n1cnc2c(NCCc3ccc(O)cc3)nc(-c3csc4ccccc34)nc21
0	NC(=O)c1cccc(-c2cc(Nc3ccc(OC(F)(F)F)cc3)ncn2)c1
0	CN(C)CCCNc1c2c(=O)n(C)c(=O)nc-2n(C)c2ccccc12
0	Cc1[nH]c(C=C2C(=O)Nc3ccc(S(=O)(=O)N(C)c4cccc(Cl)c4)cc32)c(C)c1C(=O)N1CCN(C)CC1
0	CCCCCCCc1ccc(CCc2cccc(O)c2C(=O)O)cc1
0	Nc1ncnc2c1c(-c1cnc3[nH]ccc3c1)nn2C1CCCC1
1	COCCOc1nc(-c2ccc(Cl)c(Cl)c2)n(-c2ccc(NC(=O)CCl)cc2)n1
0	Cc1c(C)n(Cc2ccc(-c3ccccc3C(=O)O)cc2)c2ccc(C(=O)N[C@@H](C)c3ccc([N+](=O)[O-])cc3)cc12
0	CC(C)n1nc(-c2cc3cc(O)ccc3[nH]2)c2c(N)ncnc21
0	COc1cccc(-c2ccc(NC(=O)C3=C(C(=O)O)CCC3)c(F)c2)c1
0	Nc1ncnc2ccccc12
0	CCCCc1nc2cc(C=CC(=O)NO)ccc2n1CCN(CC)CC
0	Cc1ccc2nc(NCCN)c3ncc(C)n3c2c1
1	Clc1ccc(C2(c3ccc(-c4cn[nH]c4)cc3)CCNCC2)cc1
1	CC(N[C@H]1CCCC[C@@H]1NC(=O)c1ccc(Cl)cc1)c1cccc2ccccc12
0	CCCCOCCOc1nc(-c2ccc(C(=O)O)c(F)c2)sc1C
0	Cc1nc(NC(=O)N2CCC[C@H]2C(N)=O)sc1-c1ccnc(C(C)(C)C(F)(F)F)c1
0	Cc1cc(CS(=O)(=O)c2ccccc2)cc(OCc2ccc(CN3CCC[C@@H]3CO)cc2)c1
0	Clc1cccc(-c2nnnn2Cc2cccnc2)c1Cl
0	CCOC(=O)[C@@H](N)Cc1ccc(-c2cc(O[C@H](c3ccc(Cl)cc3-n3ccc(C)n3)C(F)(F)F)nc(N)n2)cc1
0	COc1cc2nccc(Oc3ccc(NC(=O)C4(C(=O)Nc5ccc(F)cc5)CC4)cc3)c2cc1OC
0	NC(=O)Nc1sc(-c2ccc(F)cc2)cc1C(N)=O
0	COc1ccc2c(c1)c(C1=C(c3c[nH]c4ccccc34)C(=O)NC1=O)cn2CCCN(C)C
0	CCOC(=O)CN[C@@H](C(=O)N1CC[C@H]1C(=O)N(C)c1ccc(C(=N)NO)cc1)C1CCCCC1
0	CN1C[C@H]2c3ccccc3Oc3ccc(Cl)cc3[C@@H]2C1
0	CCN(CC)CCCC(C)Nc1nc(C)cc(Nc2ccc3nc(C)cc(N)c3c2)n1
0	CNC(=O)c1ccc2c(C(=Nc3cccc(CN(C)C)c3)c3ccccc3)c(O)[nH]c2c1
0	O=C1NC(=O)C(=Cc2cccc(C(F)(F)F)c2)S1
0	Cn1cc(-c2ccc3nnc(C(F)(F)c4ccc5ncccc5c4)n3n2)cn1
0	C=CC(=O)Nc1cccc(Nc2nc(NC3CCC(N(C)C)CC3)nc3c2ncn3C(C)C)c1
0	CC(C)c1cnn2c(NCc3ccccc3)cc(NCCCCCCN)nc12
0	CNC(=O)c1c(F)cccc1Nc1nc(Nc2cc3c(cc2OC)CCN3C(=O)CN(C)C)nc2[nH]ccc12
0	COc1cc2ncnc(Nc3cccc(Br)c3)c2cc1OC
0	COc1ccc2cc(-c3nc(-c4ccc(S(C)=O)cc4)[nH]c3-c3ccncc3)ccc2c1
0	Cc1c(NC(=O)c2ccc(C(C)(C)C)cc2)cccc1-c1cn(C)c(=O)c(Nc2ccc(C(=O)N3CCOCC3)cc2)n1
0	CC1(C)CNc2cc(NC(=O)c3cccnc3NCc3ccncc3)ccc21
0	CCC=CC[C@H]1C(=O)CC[C@@H]1CC(=O)OC
0	O=C(O)c1ccc2cc(-c3ccc(O)c(C45CC6CC(CC(C6)C4)C5)c3)ccc2c1
0	CCn1c(C(=O)N(C2CC2)C2CC2)cc2c3c(ncn3C)c(Nc3cc(C)n(C)n3)nc21
0	C[C@@H](Oc1ccc2[nH]nc(C=Cc3cnn(CCO)c3)c2c1)c1c(Cl)cncc1Cl
0	NC1=N[C@@]2(c3cc(NC(=O)c4ccc(F)cn4)ccc3F)COC[C@H]2CS1
0	CC(C)C[C@@H](C(=O)N[C@H](C(=O)OC1CCCC1)c1ccccc1)[C@H](O)C(=O)NO
0	Oc1ccc([C@@H]2Oc3ccc(O)cc3[C@@H]3CCC[C@@H]32)cc1
0	O=C1C(Cl)=C(NCCN2CCOCC2)C(=O)c2ncccc21
1	COc1ccc2c(c1)CC[C@@H]1[C@@H]2CC[C@]2(C)[C@@H](NCCCCCCN3C(=O)C=CC3=O)CC[C@@H]12
0	Cn1c(=O)n(-c2ccc(C(C)(C)C#N)cc2)c2c3cc(-c4cnc5ccccc5c4)ccc3ncc21
0	CCOc1cc(N2CCC(O)CC2)ccc1Nc1ncc2c(n1)N(C)c1ccccc1C(=O)N2C
0	N#Cc1c(C2CCNCC2)cc(-c2c(O)cccc2OCC2CC2)nc1N
0	OC(CCN1CCCCC1)(c1ccccc1)C1CC2C=CC1C2
0	c1cc(-c2sc(-c3ccncc3)c(-c3ccncc3)c2-c2ccncc2)ccn1
0	CC1=C[C@H]2[C@@H]3C[C@@H](C)[C@](O)(C(=O)CO)[C@@]3(C)C[C@H](O)[C@@H]2[C@@]2(C)Cc3cnn(-c4ccccc4)c3C=C12
0	NS(=O)(=O)c1ccc(Nc2nc(OCC3CCCCC3)c3nc[nH]c3n2)cc1
0	CC(C)C[C@@H](C=O)NC(=O)[C@H](CC(C)C)NC(=O)[C@H](CC(C)C)NC(=O)OCc1ccccc1
0	O=C(NC1CCNCC1)c1n[nH]cc1NC(=O)c1c(Cl)cccc1Cl
0	COc1cc(OC)c(C=CS(=O)(=O)Cc2ccc(OC)c(NCC(=O)O)c2)c(OC)c1
0	C[C@@]12C[C@@]3(O)O[C@@H](O1)[C@]1(COC(=O)c4ccccc4)[C@H]3C[C@]21O[C@@H]1O[C@H](CO)[C@@H](O)[C@H](O)[C@H]1O
0	Nc1nc(=O)n([C@H]2C[C@H](O)[C@@H](CO)O2)cc1F
0	CCN1CCN(C(=O)NC(C(=O)NC2C(=O)N3C2SC(C)(C)C3C(=O)O)c2ccccc2)C(=O)C1=O
0	O=c1[nH]nc(Sc2ncc([N+](=O)[O-])s2)n1-c1ccc2c(c1)OCCO2
0	CNC(=O)c1nn(C)c2c1C(C)(C)Cc1cnc(Nc3ccc(N4CCN(C)CC4)cc3)nc1-2
0	NC(=O)c1cnc(-c2ccc(C3(N)CCC3)cc2)c(-c2ccccc2)c1
0	Cc1cccc(-c2nc(C(C)(C)C)[nH]c2-c2ccc3nccnc3c2)n1
0	CC1=C(C(=O)Nc2cc3cn[nH]c3cc2F)C(c2ccc(C(F)(F)F)cc2)CC(=O)N1
0	COc1cc(C)c(Sc2cnc(NC(=O)c3ccc(CNC(C)C(C)C)cc3)s2)cc1C(=O)N1CCN(C(C)=O)CC1
1	OCCC#Cc1nc(-c2ccc(F)cc2)c(-c2ccncc2)n1CCCc1ccccc1
0	CC(O)(C#Cc1ccc2c(c1)N(c1nc(N)ncc1Cl)CC2)c1nccs1
0	Cc1ccccc1C(C(=O)NC1CCCC1)N(C(=O)Cn1cnc2ccccc21)c1cccc(F)c1
0	COc1ccc(C2CC(c3ccccc3)=NN2c2ccc(S(N)(=O)=O)cc2)cc1
0	CC(NCc1ccc2c(c1)nc(NC(=O)c1ccc(-c3cn[nH]c3)s1)n2CC(C)(C)O)C(C)(C)C
0	CO[C@@H](C(=O)N1Cc2[nH]nc(NC(=O)c3ccc(N4CCN(C)CC4)cc3)c2C1)c1ccccc1
0	Cc1c(CN2CCN(S(C)(=O)=O)CC2)sc2c(N3CCOCC3)nc(-c3cnc(N)nc3)nc12
0	Cc1cc(SCc2sc(-c3ccc(C(F)(F)F)cc3)nc2C)ccc1OCC(=O)O
0	CNC(=O)c1ccc(N2C(=S)N(c3ccc(C#N)c(C(F)(F)F)c3)C(=O)C2(C)C)cc1F
0	COc1cc(OC)cc(-c2ccc3ncc4ccc(=O)n(-c5ccc(N6CCNCC6)c(C(F)(F)F)c5)c4c3c2)c1
0	CNCc1ccc(-c2[nH]c3cc(F)cc4c3c2CCNC4=O)cc1
0	O=C(Nc1cc(C(F)(F)F)cc(C(F)(F)F)c1)c1cc(Cl)ccc1O
0	CC(C)c1nn(-c2c(Cl)cccc2Cl)c2[nH]c(Cc3ccc(OCCO)cc3)nc(=O)c12
0	Clc1ccc2ncc(-c3cccc(NC4CNC4)n3)n2c1
0	COc1ccc(-c2cc3c(C)nc(N)nc3n([C@H]3CC[C@H](OCCO)CC3)c2=O)cn1
0	NS(=O)(=O)c1cccc2c1C(=O)c1cccc(O)c1C2=O
0	OCCNC1CCCc2c1[nH]c1ccc(-c3ccccc3)cc21
0	CCC[C@H](NC(=O)C(C#N)=Cc1cccc(Br)n1)c1ccccc1
0	C=C1C(=CC=C2CCC[C@@]3(C)[C@H]2CC[C@@H]3[C@H](C)C=C[C@H](C)C(C)C)C[C@@H](O)C[C@@H]1O
0	O=C(Nc1cccc(Nc2ncc(Br)c(NCCc3c[nH]cn3)n2)c1)N1CCCC1
0	CNC(=O)[C@H](Cc1ccccc1)NC(=O)[C@H](CC(C)C)[C@H](CSc1cccs1)C(=O)NO
0	N=c1c2c(-c3ccccc3)c(-c3ccccc3)n(Cc3ccccc3)c2ncn1C1CCC(O)CC1
0	Cc1cn2cc(C(=O)N(C)CCO)cc(N[C@@H]3CCOc4cccc(C)c43)c2n1
0	CC=C(C)C(=O)O[C@H]1C(C)=C[C@]23C(=O)[C@@H](C=C(CO)[C@@H](O)[C@]12O)[C@H]1[C@@H](C[C@H]3C)C1(C)C
0	COc1cc2ncnc(-n3nc(-c4ccccn4)nc3N)c2cc1OC
0	CN(C)Cc1cccc(N=C(c2ccccc2)c2c(O)[nH]c3cc(C(=O)N(C)C)ccc23)c1
0	Cc1nc(Nc2n[nH]c3c2CN(C(=O)N[C@H](CN(C)C)c2ccccc2)C3(C)C)c2sccc2n1
0	C=CC(=O)Nc1cc(NC(=O)c2ccc(C)c(NC(=O)c3ccno3)c2)cc(C(F)(F)F)c1
0	CNC(=O)c1ccc(Nc2cc(Nc3ccccc3S(=O)(=O)C(C)C)c3cc[nH]c3n2)nc1
0	COc1cc2c(Nc3ccc(Cl)c(Cl)c3F)ncnc2cc1OCC1C[C@@H]2CN(C)C[C@@H]2C1
0	COc1ccc(-c2cc3nccn3c(Nc3ncccc3C(N)=O)n2)cc1OC
0	CC(C)c1ccccc1Cc1cc(C(=O)Nc2ccc(S(=O)(=O)c3ccccc3C(C)(C)C)cc2)c(O)c(O)c1O
0	Cc1cc(Nc2nc(N[C@@H](C)c3ccc(F)cc3)c(C#N)cc2F)n[nH]1
0	CC(C)C(=O)Nc1ncc(-c2cc(C(F)F)nn2-c2c(Cl)cccc2Cl)s1
0	O=S(=O)(O)c1ccc2cc(N=Nc3cc(S(=O)(=O)O)c4cccnc4c3O)ccc2c1
0	O=C(NOC[C@H](O)CO)c1ccc(F)c(F)c1Nc1ccc(I)cc1F
0	CC(C)(CO)[C@@H](O)C(=O)NCCC(=O)O
0	N=C1SC(=Cc2ccc(-c3ccc4c(c3)C(=O)NC4=O)o2)C(=O)N1c1ccc(Br)cc1
0	CC(C)(C)c1nc(-c2cccc(NS(=O)(=O)c3c(F)cccc3F)c2F)c(-c2ccnc(N)n2)s1
0	OCc1ccc(-c2ccc(-c3ccc(CO)s3)o2)s1
0	CN(C)c1nc(Cc2ccc(NC(=O)c3ccc(C(F)(F)F)cc3)cc2)nc(N(C)C)c1CC(=O)O
0	C=CCn1c(=O)c2cnc(Nc3ccc(N4CCN(C)CC4)cc3)nc2n1-c1cccc(C(C)(C)O)n1
0	O=C1NCCc2[nH]c(-c3ccncc3)cc21
0	CC1=C(CO)C(=O)O[C@@H]([C@@H](C)[C@H]2CC[C@H]3[C@@H]4C[C@H]5O[C@]56[C@@H](O)C=CC(=O)[C@]6(C)[C@H]4CC[C@@]32C)C1
0	Cn1cncc1[C@@](N)(c1ccc(Cl)cc1)c1ccc2c(c1)c(-c1cccc(Cl)c1)cc(=O)n2C
1	Cc1c[nH]c(-c2cnc(NCCNc3ccc(C#N)cn3)nc2-c2ccc(Cl)cc2Cl)n1
0	O=C(Nc1ccc(F)c(C(F)(F)F)c1)Nc1nnc(-c2ccncc2)s1
0	CN(C)Cc1ccc(-c2nc3cccc4c3n2CCNC4=O)cc1
0	COc1cc(Oc2ccnc3cc(OC)c(OC)cc23)ccc1NC(=O)NC(C)c1nccs1
0	C=CC1(C)CC(=O)C2(O)C(C)(O1)C(OC(C)=O)C(O)C1C(C)(C)CCC(O)C12C
0	CCn1cc(-c2ccnc3[nH]c(-c4cccc(CN(C)C)c4)cc23)c(-c2ccc(NC(=O)N(C)C)cc2)n1
0	CCOc1ccn(-c2ccc(F)cc2)c(=O)c1C(=O)Nc1ccc(Oc2ccnc(N)c2Cl)c(F)c1
0	O=C(NC1CC1)c1cccc(-c2ccc3c(NC(=O)C4CC4)n[nH]c3c2)c1
0	NS(=O)(=O)c1ccc(NC2=CC(=O)c3ccccc3C2=O)cc1
0	N#Cc1c(NC(=O)c2cccc3ccccc23)sc2c1CCCC2
0	CNC(=O)CN1CCC(Oc2cc3c(Nc4cccc(Cl)c4F)ncnc3cc2OC)CC1
0	c1ccc2c(Cc3c[nH]c4ccccc34)c[nH]c2c1
0	CC(C)(O)c1cc2nc(-c3cnc(N)nc3)nc(N3CCOCC3)c2s1
0	O=C(Nc1cc(Cl)cc2c1[nH]c1cnccc12)c1cccnc1
0	c1cncc(CN2CCC(n3ncc4c(N5CCOCC5)nc(-c5ccc6[nH]ccc6c5)nc43)CC2)c1
0	Cc1cc(Nc2ncnc3ccc(-c4ccc(CNCCS(C)(=O)=O)o4)cc23)ccc1Oc1ccn2ncnc2c1
0	CCc1ccc(C(=O)Nc2cc(CN3CCN(C)CC3)cc(C(F)(F)F)c2)cc1C#Cc1cnc2ccnn2c1
0	CC(C)(C)C(=O)Oc1ccc2c(c1)nc(NC(=O)c1cccc([N+](=O)[O-])c1)n2CCCO
0	Clc1cc(Cl)cc(CNc2ncncc2-c2ccc3c(c2)OCO3)c1
0	COc1ccccc1[C@H](c1cccc2ccccc12)[C@@](C)(C#N)C(=O)N1CCC(c2cccc(C(F)(F)F)c2)CC1
0	C=CC(=O)Nc1cccc(Sc2nc(Nc3ccc(N4CCN(C)CC4)cc3)ncc2Cl)c1
0	NC1(c2ccc(-c3nc4ccn5c(=O)[nH]nc5c4cc3-c3ccccc3)cc2)CCC1
0	COc1cc2c(Oc3ccc(NC(=O)C4(C(=O)Nc5ccc(F)cc5)CC4)cc3F)ccnc2cc1OCCCN1CCOCC1
0	CC(=O)Nc1ccc([C@H](C)C(=O)Nc2ncc(C(C)C)s2)cc1
0	Cc1nc2cnc3ccc(C#Cc4cccnc4)cc3c2n1-c1ccc(C(C)(C)C#N)cc1
0	Cc1[nH]c(C=C2C(=O)Nc3ccc(S(=O)(=O)Cc4c(Cl)cccc4Cl)cc32)c(C)c1C(=O)N1CCC[C@@H]1CN1CCCC1
0	CC(C)C[C@H](CC(=O)O)C(=O)N[C@@H](Cc1c[nH]c2ccccc12)C(=O)N[C@@H](C)c1ccccc1
0	O=c1ncn2nc(Sc3ccc(F)cc3F)ccc2c1-c1c(Cl)cccc1Cl
0	COC1=C[C@@H]2[C@@H]3Cc4ccc(OC)c(O)c4[C@]2(CCN3C)CC1=O
0	CCn1c(-c2nonc2N)nc2cncc(CNC3CCNCC3)c21
0	C=CCc1ccc(O)c(-c2ccc(O)c(CC=C)c2)c1
1	Cc1c(C(=O)Nc2cccc(C(F)(F)F)c2)cc(-c2ccccc2)n1CCCN1CCOCC1
0	CC(Oc1ccc(O)cc1)(P(=O)(O)O)P(=O)(O)O
0	COC[C@H](NC(=O)c1cnc(C)s1)C(=O)N[C@@H](COC)C(=O)N[C@@H](Cc1ccccc1)C(=O)[C@@]1(C)CO1
0	COc1ccc(CC2SC(=O)NC2=O)cc1C(=O)NCc1ccc(C(F)(F)F)cc1
0	O=C(c1ccc(Nc2nccc(-c3cc4ccccc4s3)n2)cc1)N1CCC(N2CCCC2)CC1
0	COc1ccc(COc2cc3oc(=O)c4cc(C(C)O)ccc4c3cc2OC)cc1
0	CCCCCCCCc1ccc(CCC(N)(CO)CO)cc1
0	C[C@H](NC(=O)[C@@H](O)c1cc(F)cc(F)c1)C(=O)N[C@@H]1C(=O)N(C)c2ccccc2-c2ccccc21
0	CN(C)c1ccc(C(=O)NCCCCCCC(=O)NO)cc1
0	O=S(=O)(F)Cc1ccccc1
0	CCCCC(F)(F)[C@@]1(O)CC[C@H]2[C@@H](CC(=O)[C@@H]2CCCCCCC(=O)O)O1
0	Cc1c(CN2CCN(C(=O)[C@H](C)O)CC2)sc2c(N3CCOCC3)nc(-c3cnc(N)nc3)nc12
0	NC(=O)c1ccc2[nH]ccc2c1
0	CN1CCN(c2ccc([N+](=O)[O-])c3no[n+]([O-])c23)CC1
0	COc1cc(Nc2c(C#N)cnc3cc(OCCCN4CCN(C)CC4)c(OC)cc23)c(Cl)cc1Cl
0	O=C(N[C@@H](COc1ccc2[nH]c(=O)[nH]c2c1)c1ccccc1)c1cccn(Cc2ccc(F)c(F)c2)c1=O
0	COc1c(Cl)cc2c([nH]c3cnccc32)c1NC(=O)c1cccnc1C
0	COc1cc(O)c2c(c1)C(=O)c1cc(C)cc(O)c1C2=O
0	NC(=O)c1ccc(-c2nc(-c3ccccn3)c(-c3ccc4c(c3)OCCO4)[nH]2)cc1
0	CN(C)c1ccccc1CN1CCCN(Cc2ccccc2N(C)C)C1c1ccncc1
0	Fc1cc(-c2cccc3ncc(-c4cnn(C5CCNCC5)c4)nc23)cc(F)c1CN1CCOCC1
0	C[C@]12CC[C@@H]3c4ccc(O)cc4CC[C@H]3[C@@H]1[C@@H](O)[C@@H](O)[C@@H]2O
0	CN(C)CCOc1cc(-c2cn[nH]c2)ccc1NC(=O)C1COc2ccccc2O1
0	CN1CCN(c2cccc(Nc3nc4c(-c5ccc(S(C)(=O)=O)cc5)cccn4n3)c2)CC1
0	NC(=O)c1ccc(I)c([N+](=O)[O-])c1
0	CC12C(=O)OC(=O)C1(C)C1CCC2O1
0	Clc1ccc(-c2nc3sccn3c2C=NOCc2ccc(Cl)c(Cl)c2)cc1
0	CCC(=O)NCC[C@@H]1CCc2ccc3c(c21)CCO3
0	CC(C)(C)c1cc(C=C(C#N)C#N)cc(Br)c1O
0	Cc1cc(-c2ccc(CC(=O)Nc3ccc(-c4cccnc4)cc3)cc2)ccn1
0	CNC(=O)c1ccc(-c2cnc3ncc(Cc4ccc5ncccc5c4)n3n2)cc1F
0	NC(=O)Nc1cc(-c2ccc(CN3CCOCC3)cc2)sc1C(N)=O
0	C[C@H]1C[C@H](C)C(=O)[C@H]([C@H](O)CC2CC(=O)NC(=O)C2)C1
0	C[C@@]1(c2cc(-c3cncnc3)c(F)cc2F)CCSC(N)=N1
0	Cc1cc(Nc2ncc3c(n2)N(C)C(=O)N(c2cc(NC(=O)c4cccc(C(F)(F)F)c4)ccc2C)C3)n(C)n1
0	O=C(NCCCCN1CCOCC1)c1cc2ccccc2o1
0	C=C1C(=O)[C@@]23C(CC[C@@H]1[C@H]2O)[C@@]12CO[C@]3(O)[C@@H](O)[C@@H]1C(C)(C)CC[C@@H]2O
0	Cn1c(CNc2ccc(C(=N)N)cc2)nc2cc(C(=O)N(CCC(=O)O)c3ccccn3)ccc21
0	COc1cc2ncn(-c3cc(OCc4ccccc4S(C)(=O)=O)c(C#N)s3)c2cc1OC
0	FC(F)c1nc2ccccc2n1-c1nc(N2CCOCC2)nc(N2CCOCC2)n1
0	CN(C)C(=O)[C@H](O)[C@H](Cc1ccccc1)NC(=O)c1cc2cc(Cl)ccc2[nH]1
0	CN(C)Cc1c(C(=O)NCCOc2ccc(C(=O)NO)cc2)oc2ccccc12
0	CN1CCc2c(n(Cc3ccc(C(=O)NO)cc3)c3ccccc23)C1
0	O=C(Nc1ncc(-c2cc(C(F)F)nn2-c2c(Cl)cccc2Cl)s1)C1CC1
0	Nc1nc(NCCNc2ncc(-n3ccnc3)c(-c3ccc(Cl)cc3Cl)n2)ccc1[N+](=O)[O-]
1	CC(C)N(CCCNC(=O)Nc1ccc(C(C)(C)C)cc1)C[C@H]1O[C@@H](n2cc(Br)c3c(N)ncnc32)[C@H](O)[C@@H]1O
1	Cc1ccc(C(=O)Nc2cccc(C(F)(F)F)c2)cc1-c1ccc2nc(NCCN3CCOCC3)ncc2c1
0	O=C(NC1CCOCC1)c1ccc(-c2cc(-c3c[nH]nc3-c3ccccn3)ccn2)cc1
0	O=C(O)CNC(=O)c1c(O)c2ccccc2n(Cc2ccccc2)c1=O
0	CC(C)n1nc(-c2ccc3oc(N)nc3c2)c2c(N)ncnc21
0	CCN1CCN(C(=O)Cc2ccc(Nc3ncc(F)c(Nc4ccc(C(=O)Nc5ccccc5Cl)cc4)n3)cc2)CC1
0	Nc1cccc(-c2cc3c(Oc4cccc(O)c4)ncnc3[nH]2)c1
0	CCNC(=O)Nc1ccc(Oc2ncnc(N)c2C=NOC)cc1Cl
0	N#CC(c1ccnc(NCCc2cccnc2)n1)c1nc2ccccc2s1
0	O=[N+]([O-])c1ccc(Nc2ccccc2-c2ccccc2)c2nonc12
0	Cc1cc(Nc2cc(NC(=O)c3c(Cl)cccc3Cl)ccn2)nc(N)n1
0	Cc1cc(C(=O)NOCCO)c(Nc2ccc(I)cc2F)n(C)c1=O
0	c1ccc(CNc2nc(N3CCOc4ccccc43)nc3c2CCCC3)cc1
0	O=C1NC(=O)[C@@H](c2cn3c4c(cccc24)CCC3)[C@@H]1c1c[nH]c2ccccc12
0	Cc1cc(N2CCOCC2)cc2[nH]c(-c3c(NC[C@@H](O)c4cccc(Cl)c4)cc[nH]c3=O)nc12
0	O=C(CO)N1CCC(c2[nH]nc(-c3ccc(Cl)cc3)c2-c2ccncn2)CC1
0	CNC(=O)c1cc(Oc2ccc(NC(=O)Nc3ccc(Cl)c(C(F)(F)F)c3)c(F)c2)ccn1
0	CCNC(=O)C[C@@H]1N=C(c2ccc(Cl)cc2)c2cc(OC)ccc2-n2c(C)nnc21
0	CCNC(=O)C[C@H]1N=C(c2ccc(Cl)cc2)c2cc(OC)ccc2-n2c(C)nnc21
0	CNC(=O)c1cc(COc2nnc(Nc3ccc(Cl)cc3)c3ccoc23)ccn1
0	Cc1cnc(Nc2cccc(CN3CCOCC3)c2)nc1Nc1cccc(S(=O)(=O)NC(C)(C)C)c1
0	COc1c(C)cnc(Cn2cnc3c(Cl)nc(N)nc32)c1C
0	NC1(Cc2ccc(Cl)cc2)CCN(c2ncnc3[nH]ccc23)CC1
0	COc1nccc(-c2c(-c3ccc(F)cc3)ncn2C2CCC(O)CC2)n1
0	COc1ccc(-c2nc(N3CCOCC3)c3sc(CN(C)c4ncc(C(=O)NO)cn4)cc3n2)cn1
0	CCN1CCC(n2cc(CNc3cc(Cl)c4ncc(C#N)c(Nc5ccc(F)c(Cl)c5)c4c3)nn2)CC1
1	C=CC(=O)Nc1cccc(Oc2nc(Nc3ccc(N4CCN(C)CC4)cc3OC)ncc2Cl)c1
0	c1cc2c(cc1[C@H]1OC[C@@H]3[C@@H](c4ccc5c(c4)OCO5)OC[C@H]13)OCO2
0	OCCCNc1cc(-c2ccnc(Nc3cccc(Cl)c3)n2)ccn1
0	CC1=C2C[C@H]3[C@@H](CC=C4C[C@@H](O)CC[C@@]43C)[C@@H]2CC[C@]12O[C@@H]1C[C@H](C)CN[C@H]1[C@H]2C
0	CC(=O)OC1C(C)OC(Oc2c(-c3ccc(O)cc3)oc3cc(O)cc(O)c3c2=O)C(O)C1OC(C)=O
0	Cc1cc(Nc2cc(N3CCN(C)CC3)nc(Sc3ccc(NC(=O)C4CC4)cc3)n2)n[nH]1
0	CC(C)(C)c1cc(C(=O)O)c(NC(=O)Nc2ccc3[nH]ncc3c2)s1
0	CC(C)c1cnn2c(NCc3ccccc3)cc(N[C@@H](CO)[C@H](O)CO)nc12
0	CN1[C@H]2CC(OC(=O)[C@@H](CO)c3ccccc3)C[C@@H]1[C@@H]1O[C@@H]12
0	CCS(=O)(=O)c1cccc(-c2cc(C(=O)NC3CCN(C)CC3)c(C)c3[nH]c4ncc(C)cc4c23)c1
0	Cc1ccc(C2=Nc3ccc(Cl)cc3OC2)cc1
0	Oc1ccc(C2=Cc3ccc(O)cc3OC2)cc1
0	CC(C)[C@@]12C[C@@H](OC(=O)CO)[C@@](C)(O1)[C@@H]1CC[C@@H](C)[C@H]1[C@@H]2OC(=O)C=Cc1ccccc1
0	Cc1c(Cn2c(C)nc3c(C(=O)O)cc(N4CCOCC4)cc32)cccc1C(F)(F)F
0	Cc1ccccc1C(=O)Nc1ccc(C(=O)N2CCCC(O)c3cc(Cl)ccc32)c(C)c1
0	CN(C)C1CCN(C(=O)c2ccc(NC(=O)Nc3nc(N4CCOCC4)nc(N4CCOCC4)n3)cc2)CC1
0	Cc1cnc(-c2cc(N3CCN(C(=O)CCS(C)(=O)=O)CC3)ncc2Cl)c(C)c1
0	Clc1cccc(-n2nnnc2NCc2ccccc2Oc2ccccn2)c1Cl
0	O=C1[C@H](Cc2ccc(O)cc2)N2C(=O)CCN(C(=O)NCc3ccccc3)[C@H]2CN1Cc1cccc2ccccc12
0	COc1cc(C(=O)NC2CCN(C)CC2)ccc1Nc1ncc2c(n1)N(C1CCCC1)CCC(=O)N2C(C)C
0	COc1ccc2c(Oc3ccc(NC(=O)c4c(C)n(CC(C)(C)O)n(-c5ccccc5)c4=O)cc3F)ccnc2c1
0	CNC1CCC(N(Cc2cccc(-c3ccncc3)c2)C(=O)c2sc3c(F)ccc(F)c3c2Cl)CC1
0	CC1CCN(c2cc(N3CCN(C)CC3)ccc2NC(=O)c2cc(C#N)c[nH]2)CC1
0	C[C@H]1CN(CC(=O)Nc2ccc3c(c2)Cc2cccc(-c4cc(=O)cc(N5CCOCC5)o4)c2S3)C[C@@H](C)O1
0	CN(C)c1ccc(Nc2nc(N)n(C(=O)c3c(F)cccc3F)n2)cc1
0	CCOC(=O)C(C)Oc1cccc2c(=O)n(CC(=O)Nc3ccc4c(c3)OCCO4)ccc12
0	COc1cc(O)c2c(c1)C1OC1C[C@H](O)[C@H](O)C(=O)C=CC[C@H](C)OC2=O
0	O=C(Nc1cccc(Br)c1)c1cccc(S(=O)(=O)N2CCCCCC2)c1
0	CCC[C@@H](C=O)NC(=O)[C@H](CC(C)C)NC(=O)[C@H](CC(C)C)NC(=O)OCc1ccccc1
0	O=C(Nc1nnc(-c2ccco2)o1)c1cc(-c2ccccc2)nc2ccccc12
0	O=C(C=CC#Cc1cccc(NS(=O)(=O)c2ccccc2)c1)NO
0	CCS(=O)(=O)Nc1ccc2[nH]c(O)c(C(=Nc3ccc(CN4CCCCC4)cc3)c3ccccc3)c2c1
0	CC(=O)Oc1cc2c(s1)CCN(C(C(=O)C1CC1)c1ccccc1F)C2
1	OC(CN1CCN(c2cccc(Cl)c2)CC1)C(c1ccccc1)c1ccccc1
0	Cc1cnc(Nc2ccc(N3CCN(C)CC3)cc2)nc1Nc1cccc(S(=O)(=O)NC(C)(C)C)c1
0	COc1ccc(Nc2cc(-c3cnc(N)nc3)nc(N3CCOCC3)n2)cn1
0	C=CC(=O)N1CCC[C@@H](n2nc(-c3ccc(Oc4ccccc4)cc3)c3c(N)ncnc32)C1
0	CS(=O)(=O)N(Cc1ccco1)CC(O)Cn1c2ccccc2c2ccccc21
0	NC(=O)c1cccc2cn(-c3ccc([C@@H]4CCCNC4)cc3)nc12
0	CC(C)[C@H](CS(=O)(=O)c1ccc(-c2ccc(Br)cc2)cc1)C(=O)O
0	O=C(O)C(=O)Nc1cccc(-c2nn[nH]n2)c1
0	CCN(CC)CCNC(=O)c1ccc2nc(-c3ccccc3)c(-c3ccc(CN4CCC(n5c(=O)[nH]c6ccccc65)CC4)cc3)nc2c1
0	c1cc(N[C@@H]2CCNC2)nc(-c2cnc3ccc(-c4cn[nH]c4)cn23)c1
0	CCNc1cc(NC2CCC(O)CC2)nc(Nc2ccc3c(ccn3Cc3ccccc3)c2)n1
1	COc1ccc2cccc(CCNC(C)=O)c2c1
0	Cc1nccn1CC1CCC2C(C1=O)c1ccccc1N2C
1	CCn1c(=O)n([C@@H]2CCN(CC3CCCCCCC3)C[C@H]2CO)c2ccccc21
0	CS(=O)(=O)N1CCc2c(-c3cnc(N)nc3)nc(N3CCOCC3)nc21
0	CNc1nc(Nc2ccc(C(=O)N3CCOCC3)cc2OC)ncc1Cl
0	c1ccc2c(-c3cnn4cc(-c5ccc(N6CCNCC6)cc5)cnc34)ccnc2c1
0	CC(C)CC(=O)Nc1n[nH]c2c1CN(C(=O)C1CCN(C)CC1)C2(C)C
0	Cc1cc2c(cc1C1(c3ccc(C(=O)O)cn3)CC1)C(C)(C)CCC2(C)C
0	OCCn1cc(-c2ccc3c(c2)CCC3=NO)c(-c2ccncc2)n1
0	O=C(NC[C@H](O)CO)c1ccncc1Nc1ccc(I)cc1F
0	CCN(C(=O)c1c(O)c2c(Cl)cccc2n(C)c1=O)c1ccccc1
0	N#CC[C@H](C1CCCC1)n1cc(-c2ncnc3[nH]ccc23)cn1
0	CN1CCN(c2nc(C3=C(c4c[nH]c5ccccc45)C(=O)NC3=O)c3ccccc3n2)CC1
0	COc1ccc(CCC(=O)Nc2nc3ccc(Cl)cc3s2)cc1OC
0	CCCCCCCCCCCCCC(=O)N[C@H](CO)[C@H](O)c1ccc([N+](=O)[O-])cc1
0	O=C(O)Cc1cccc(OCCCN(Cc2cccc(C(F)(F)F)c2Cl)CC(c2ccccc2)c2ccccc2)c1
0	C[C@H](NCc1ccc2c(c1)nc(NC(=O)c1ccc(-c3cn[nH]c3)s1)n2CCc1ccccc1)C(C)(C)C
0	O=C(Nc1ccccc1)Nc1ccc(-c2ccc(C(=O)[C@@H]3CCC[C@H]3C(=O)O)cc2)cc1
0	Cc1cc2nc3c(=O)[nH]c(=O)nc-3n(C[C@@H](O)[C@@H](O)[C@@H](O)CO)c2cc1C
0	COC(=O)Nc1ccc(-c2nc(N3CCOCC3)c3cnn(C4CCN(C(=O)OC)CC4)c3n2)cc1
0	CCOc1cc(C=C2C(=O)N(c3ccccc3)N=C2C)cc(Cl)c1OCC(=O)OC
0	CS(=O)(=O)c1ccc(-c2cnc(N)c(C(=O)Nc3ccccc3)n2)cc1
0	CNC(=O)Nc1ccc(-c2nc(N3CC4CCC(C3)O4)c3cnn(C4CCC5(CC4)OCCO5)c3n2)cc1
0	COc1cc2c(cc1OC)[C@@H]1C(=O)c3ccc4c(c3O[C@@H]1CO2)C=CC(C)(C)O4
0	O=C(CC12CC3CC(CC(C3)C1)C2)Nc1cccc2nc(NCCNCCO)ccc12
0	Cc1cccc(-c2nc(C(C)(C)C)[nH]c2-c2ccc3c(c2)OCO3)n1
0	Cc1ccc(Nc2nccc(N(C)c3ccc4c(C)n(C)nc4c3)n2)cc1S(N)(=O)=O
0	COc1cc2c(NC3CCN(C(C)C)CC3)nc(C3CCCCC3)nc2cc1OCCCN1CCCC1
0	CCCCCCCCCCCCc1ccc(S(=O)(=O)Nc2nncs2)cc1
0	COc1cc2c(cc1O)CCC1C2CC[C@@]2(C)C1CC[C@@H]2O
0	CC(C)(O)C=CC(=O)[C@@](C)(O)[C@H]1[C@H](O)C[C@]2(C)[C@@H]3CC=C4[C@@H](C=C(O)C(=O)C4(C)C)[C@]3(C)C(=O)C[C@@]12C
0	C[C@H](NC(=O)Cc1cc(F)cc(F)c1)C(=O)N[C@@H]1C(=O)N(C)c2ccccc2-c2ccccc21
0	CS(=O)(=O)c1cc(F)cc2c3c(n(Cc4ccc(Cl)cc4)c12)[C@@H](CC(=O)O)CC3
0	CC(C)C[C@H](NC(=O)[C@@H](NC(=O)c1cccc(-c2ccccc2)n1)[C@@H](C)O)B(O)O
0	CC1(COc2ccc3c(c2)ncn3-c2ccc3cccc(N4CCC(N)CC4)c3n2)COC1
0	CC(C)c1cc(-c2n[nH]c(=O)n2-c2ccc3c(ccn3C)c2)c(O)cc1O
0	Cc1ccc([N+](=O)[O-])cc1S(=O)(=O)N(C)N=Cc1cnc2ccc(Br)cn12
0	Cn1c(=O)c(Oc2ccc(F)cc2F)cc2cnc(NC3CCOCC3)nc21
0	CN(C1CCc2c(c3ccccc3n2CC(=O)O)C1)S(=O)(=O)c1ccc(F)cc1
0	Cc1c[nH]c(C=C2C(=O)Nc3ccccc32)c1CCC(=O)O
1	Cc1cc(C(=O)N2CCN(c3cccc(Cl)c3)CC2)n(-c2ccccc2)n1
0	Cn1cc(C=C2C(=O)Nc3cccnc32)c2ccccc21
0	Cc1cc(Nc2cc(CN3CCOCC3)c3nc(C)c(Cc4ccc(Cl)cc4F)n3n2)n[nH]1
0	CCN1CCN(c2ccc(Nc3cc(N(C)C(=O)Nc4c(Cl)c(OC)cc(OC)c4Cl)ncn3)cc2)CC1
0	Nc1nccc(-c2ccc3noc(-c4ccc(Cl)cc4)c3c2)n1
0	Nc1ccc(C(=O)Nc2cccc(-c3nc(N4CCOCC4)c4oc5ncccc5c4n3)c2)cn1
0	COc1cc2c(N3CCN(C(=O)Nc4ccc(OC(C)C)cc4)CC3)ncnc2cc1OCCCN1CCCCC1
0	Cn1cc(CNCC2CCN(c3ncc(C(=O)NO)cn3)CC2)c2ccccc21
0	CNc1nccc(-c2cccnc2Oc2cc(C(=O)Nc3cccc(C(F)(F)F)c3)ccc2C)n1
0	CC(=O)Nc1ccc(OC[C@](C)(O)C(=O)Nc2ccc([N+](=O)[O-])c(C(F)(F)F)c2)cc1
0	COc1cc2nccc(Oc3ccc(NC(=O)Nc4ccc(F)cc4F)c(F)c3)c2cc1OC
0	C#CCN(C)CC1=Cc2ccccc2Oc2ccccc21
0	Cn1cc(-c2ccc3nnc(Sc4ccc5ncccc5c4)n3n2)cn1
0	Cn1cc(-c2ccc3ncc(Cc4ccc5ncccc5c4)n3n2)cn1
0	COc1cc(C(=O)N2CCC(N3CCN(C)CC3)CC2)ccc1Nc1ncc2c(n1)N(C)c1ccccc1C(=O)N2C
0	O=c1cc(-c2cccc3c2Sc2ccccc2S3)oc(N2CCOCC2)c1
0	CCc1cc(-c2n[nH]c(C)c2-c2ccc3c(c2)OCCO3)c(O)cc1O
1	O=C(NCCCNc1nc(Nc2cccc(NC(=O)N3CCCC3)c2)ncc1I)c1cccs1
0	Cn1cc(C2=C(c3c4n(c5ccccc35)CCC(CN)C4)C(=O)NC2=O)c2ccccc21
0	CCCCOc1c(C(=O)c2c(F)cc(C)cc2F)cnc2[nH]ncc12
0	C=CC(=O)Nc1cc2c(Nc3ccc(F)c(Cl)c3)ncnc2cc1OCCCN1CCOCC1
1	Cc1nn(Cc2ccccc2Cl)c(C)c1CN(C)CC(O)COc1ccc(Cl)cc1
0	CCc1cnn2c(NCc3ccc[n+]([O-])c3)cc(N3CCCC[C@H]3CCO)nc12
0	Cn1cc(-c2[nH]c3cc(NC(=O)[C@H](N)C4CCCCC4)cc4c(=O)[nH]ncc2c34)cn1
0	Nc1ccc(-c2ccc3ncc4ccc(=O)n(-c5cccc(C(F)(F)F)c5)c4c3c2)cn1
0	COCCOc1ccc2c(c1)ncn2-c1ccc2cccc(N3CCC(N)CC3)c2n1
0	Cc1c(-c2ccc(O)cc2)n(Cc2ccc(OCCN3CCCCCC3)cc2)c2ccc(O)cc12
0	O=C(c1cncc(Br)c1)N1CCC(N2CCCC2)CC1
0	CCOc1cc2ncc(C#N)c(Nc3ccc(OCc4ccccn4)c(Cl)c3)c2cc1NC(=O)C=CCN(C)C
0	COc1cc(Nc2nc3ccccc3nc2NS(=O)(=O)c2ccc(NC(=O)c3ccc(C)c(OC)c3)cc2)cc(OC)c1
0	CS(=O)(=O)c1ccc(C(=O)Nc2ccc(Cl)c(-c3ccccn3)c2)c(Cl)c1
0	CNC(=O)c1cc(Oc2ccc(NC(=O)Nc3cc(C(C)(C)C)nn3-c3ccc4ncccc4c3)c(F)c2)ccn1
0	C[C@H]1COC2=C1C(=O)C(=O)c1c2ccc2c1CCCC2(C)C
0	CC[C@@H]1C(=O)N(C)c2cnc(Nc3ccc(C(=O)NC4CCN(C)CC4)cc3OC)nc2N1C1CCCC1
0	Nc1nc(Nc2ccc(S(N)(=O)=O)cc2)nn1C(=O)c1c(F)cccc1F
0	O=C1NC(=O)C(=Cc2ccc3nccc(-c4ccncc4)c3c2)S1
0	NS(=O)(=O)OC[C@@H]1C[C@@H](n2ccc3c(N[C@H]4CCc5ccccc54)ncnc32)C[C@@H]1O
0	C[C@]1(c2nc3c(C(N)=O)cccc3[nH]2)CCCN1
0	Cc1cccc(C=NNc2cc(N3CCOCC3)nc(OCCc3ccccn3)n2)c1
0	CC(C)(N)c1ccc(-c2nc3ccccc3nc2-c2ccccc2)cc1
0	Cc1cc(C(C)Nc2ccccc2)c2nc(N3CCOCC3)cc(=O)n2c1
0	C[C@]12CCC3[C@@H](CC[C@H]4NC(=O)C=C[C@]34C)[C@@H]1CC[C@@H]2C(=O)Nc1cc(C(F)(F)F)ccc1C(F)(F)F
0	FC(F)(F)c1ccc(Nc2nc3cc(Oc4ccnc(-c5nc(C(F)(F)F)c[nH]5)c4)ccc3[nH]2)cc1
0	O=C(NOCC1CC1)c1ccc(F)c(F)c1Nc1ccc(I)cc1Cl
1	COc1cccc2c1CCCC2CCCN1CCN(C2CCCCC2)CC1
0	OC[C@H]1O[C@@H](OCCc2ccc(O)cc2)[C@H](O)[C@@H](O)[C@@H]1O
0	COc1cccc2cc(-c3nc(C4CCC(C(=O)O)CC4)n4ncnc(N)c34)[nH]c12
1	COc1ccc(CCN2CCN(CCCc3ccccc3)CC2)cc1OC
0	Cc1cn(-c2cc(NC(=O)c3ccc(C)c(Nc4nccc(-c5cccnc5)n4)c3)cc(C(F)(F)F)c2)cn1
0	Cc1nc(N)sc1-c1ccnc(Nc2ccc(N3CCOCC3)cc2)n1
0	C[C@](O)(COc1ccc(C#N)cc1)C(=O)Nc1ccc(C#N)c(C(F)(F)F)c1
0	Oc1cc(-c2nc(-c3ccccc3)[nH]c2-c2ccncc2)ccc1Cl
1	CC(C)C(=O)Oc1ccc(CO)cc1[C@H](CCN(C(C)C)C(C)C)c1ccccc1
0	CCP(CC)(CC)=[Au]S[C@@H]1O[C@H](COC(C)=O)[C@@H](OC(C)=O)[C@H](OC(C)=O)[C@H]1OC(C)=O
0	Cc1ccc(C(=O)Nc2ccc(CN3CCN(C)CC3)c(C(F)(F)F)c2)cc1C#Cc1cnc2cccnn12
0	C1=C2CCCN[C@H]2[C@@H]2C[C@H]1[C@H]1CCCCN1C2
0	CCn1nnc2c(N3CCOCC3)nc(-c3ccc(NC(=O)Nc4ccc(C(=O)N5CCN(C)CC5)cc4)cc3)nc21
0	O=C(Nc1nc2ccc(NC(=O)C3C4CC5CC(C4)CC3C5)cc2s1)c1ccccc1
0	Cc1c(C(=O)Nc2ccc(N3C[C@H](C)O[C@H](C)C3)nc2)cccc1-c1ccc(OC(F)(F)F)cc1
0	COc1cc2ncnc(Nc3ccc(F)c(Cl)c3)c2cc1NC(=O)C=CCN1CCCCC1
0	CC(C)(C)c1nc2c3cc[nH]c(=O)c3c3cc(F)ccc3c2[nH]1
0	CN(CC(=O)N(Cc1ccc(C2CCCCC2)cc1)c1ccc(C(=O)O)c(O)c1)S(=O)(=O)c1c(F)c(F)c(F)c(F)c1F
0	N#CC(=C(N)Sc1ccc(N)cc1)c1ccccc1C(F)(F)F
0	O=C1NC(=O)C(=Cc2ccc3nccnc3c2)S1
0	COc1cc2[nH]c(C)c(CCN3CCN(c4ccccc4)CC3)c2cc1OC
0	Oc1ccc(-c2ccc(-c3cc(Nc4cccc(CNC5CC5)c4)[nH]n3)cc2)c(O)c1
0	COc1ccc2c(Oc3ccc(NC(=O)c4c(C)n(CC(C)(C)O)n(-c5ccccc5)c4=O)nc3)ccnc2c1
0	COc1cc(C)c(Sc2cnc(NC(=O)c3ccc(CNC(C)C(C)(C)C)cc3)s2)cc1C(=O)N1CCN(C(C)=O)CC1
0	CCN(CC)CCNC(=O)c1c(C)[nH]c(C=C2C(=O)Nc3ccc(F)cc32)c1C
0	Cc1ccc(NC(=O)Nc2cc(C(F)(F)F)ccc2F)cc1Nc1ccc2c(c1)NC(=O)C2=Cc1ccc[nH]1
0	O=C1NC(=O)C(=Cc2ccc(-c3ccc(F)cc3O)o2)S1
0	CC(C)NC[C@@H](C(=O)N1CCN(c2ncnc3c2[C@H](C)C[C@H]3O)CC1)c1ccc(Cl)cc1
0	CC1(O)CC(c2nc(-c3ccc4ccc(-c5ccccc5)nc4c3)c3c(N)nccn23)C1
0	Cc1cc(SCc2sc(-c3ccc(C(F)(F)F)c(F)c3)nc2C)ccc1OCC(=O)O
0	CCCCCN(CCC12CC3CC(CC(C3)C1)C2)C(=O)NCCCc1ccncc1
1	c1ccc2c(CCNc3ccc(Nc4ccncc4)cc3)c[nH]c2c1
0	CCn1c(-c2nonc2N)nc2cnc(Oc3cccc(NC(=O)c4ccc(OCCN5CCOCC5)cc4)c3)cc21
0	NCc1c[nH]c(=S)n1[C@H]1CCc2c(F)cc(F)cc2C1
0	C[C@H](c1ccc(F)cc1CCCC(=O)O)N(c1cc(F)ccc1F)S(=O)(=O)c1ccc(Cl)cc1
1	Cc1cnc(Nc2ccc(OCCN3CCCC3)cc2)nc1Nc1cccc(S(=O)(=O)NC(C)(C)C)c1
0	CCN(CC)CCCCNc1ncc2cc(-c3cc(OC)cc(OC)c3)c(NC(=O)NC(C)(C)C)nc2n1
0	CCC(=O)NC[C@H](Cc1ccc(OCCc2nc(-c3ccccc3)oc2C)cc1)NC(C)=CC(=O)c1ccc(C(F)(F)F)cc1
0	O=C(NCc1ccccc1)c1csc(Nc2ccncn2)n1
0	Cn1c(=O)c(F)c(Nc2ccc(I)cc2F)c2c(=O)n(C[C@@H](O)CO)cnc21
0	COc1cc2c(cc1OC)CN(CCc1ccc(NC(=O)c3cccc4c(=O)c5cccc(OC)c5[nH]c34)cc1)CC2
0	Cc1ccc(F)c(NC(=O)Nc2ccc(-c3cccc4[nH]nc(N)c34)cc2)c1
0	CCOc1ccccc1N=Nc1c(C)[nH]n(-c2nc(-c3ccccc3)cs2)c1=O
0	O=C1C(c2c(O)[nH]c3ccccc23)=Nc2ccccc21
0	C[C@@H]1CCN(C(=O)CC#N)C[C@@H]1N(C)c1ncnc2[nH]ccc12
0	Cn1cc(-c2cnn3c(N)c(Br)c([C@@H]4CCCNC4)nc23)cn1
0	CC1(C)CC(=O)c2c(C(F)(F)F)nn(-c3ccc(C(N)=O)c(NC4CCC(OC(=O)CN)CC4)c3)c2C1
0	CNC(=O)c1ccc2cc(C3(O)CCn4cncc43)ccc2c1
0	COc1ccc2c(OCc3nnc4ccc(-c5ccccc5)nn34)ccnc2c1
0	CO[C@@H]1[C@H](N(C)C(=O)c2ccccc2)C[C@H]2O[C@]1(C)n1c3ccccc3c3c4c(c5c6ccccc6n2c5c31)C(=O)NC4
0	c1cc(OCCN2CCCCC2)cc(-c2n[nH]c3ccc(-c4nc[nH]n4)cc23)c1
0	CCCS(=O)(=O)Nc1ccc(F)c(C(=O)c2c[nH]c3ncc(Cl)cc23)c1F
0	CN1CCc2c(c3ccccc3n2Cc2ccc(C(=O)NO)cc2)C1
0	Cc1cnc(NC(=O)Nc2cc(Br)c(C)cc2OC[C@@H]2CNCCO2)cn1
0	COc1ncc(-c2ccc3nccc(-c4ccnnc4)c3c2)cc1NS(=O)(=O)c1ccc(F)cc1F
0	Cc1cnn(C)c1C(=O)Nc1cc(Nc2ccc3c(C=Cc4ccccn4)n[nH]c3c2)ccc1F
0	CCOc1cc2c(c(F)c1OCC)C(=N)N(CC(=O)c1cc(N3CCOCC3)c(OC)c(C(C)(C)C)c1)C2
0	C=CCNC1=C2C[C@@H](C)C[C@H](OC)[C@H](O)[C@@H](C)C=C(C)[C@H](OC(N)=O)[C@@H](OC)C=CC=C(C)C(=O)NC(=CC1=O)C2=O
0	C=CCNc1c(O)cc2c(O)c1C[C@@H](C)C[C@H](OC)[C@H](O)[C@@H](C)C=C(C)[C@H](OC(N)=O)[C@@H](OC)C=CC=C(C)C(=O)N2
0	CN(C)CCN(C)C(=O)c1ccc(NC(=O)Nc2ccc(-c3nc(N4CCOCC4)c4ccn(CC(F)(F)F)c4n3)cc2)cc1
0	CC(C=CC(=O)NO)=C[C@@H](C)C(=O)c1ccc(N(C)C)cc1
0	C[C@H]1CN(C(=O)c2cc3c(C(=O)C(=O)N(C)C)cn(C)c3cc2Cl)[C@H](C)CN1Cc1ccc(F)cc1
0	CCC(=O)N1CCN(c2ccc(-n3c(=O)ccc4cnc5ccc(-c6cnc7ccccc7c6)cc5c43)cc2C(F)(F)F)CC1
0	Cc1ccc(S(=O)(=O)OCC(=O)Nc2ccc(C(=O)O)c(O)c2)cc1
0	O=C(Nc1ccc(Oc2ccnc3[nH]ccc23)c(F)c1)c1cccn(-c2ccc(F)cc2)c1=O
0	COc1cc(-c2nn(C3CCC(N4CCN(C(C)=O)CC4)CC3)c3ncnc(N)c23)ccc1NC(=O)c1cc2ccccc2n1C
0	COc1cc(Nc2ncc3c(n2)-c2ccc(Cl)cc2C(c2c(F)cccc2OC)=NC3)ccc1C(=O)O
0	COc1cc2nc(N3CCCN(C)CC3)nc(NC3CCN(Cc4ccccc4)CC3)c2cc1OC
0	Cn1cc(C2=C(c3cc(Cl)cc(Cl)c3)C(=O)NC2=O)c2ccccc21
0	NC(=O)c1c(OCc2c(F)cc(Br)cc2F)nsc1NC(=O)NCCCCN1CCCC1
0	CCN(CC)Cc1ccc2cc(COC(=O)Nc3ccc(C(=O)NO)cc3)ccc2c1
0	Cc1ccc2nc(NC(=O)CSc3nc4c(c(=O)n3-c3ccccc3)SCC4)sc2c1
0	O=C(O)[C@H](Cc1c[nH]c2ccccc12)N1C(=O)c2ccccc2C1=O
0	C=C1C(=CC=C2CCCC3(C)[C@H]2CC[C@@H]3[C@H](C)C=CC=CC(O)(CC)CC)C[C@@H](O)C[C@@H]1O
0	C[C@@H](N)c1ccc(C(=O)Nc2ccnc3[nH]ccc23)cc1
0	C[C@H](NC(=O)c1sccc1OCc1ccc(Cl)cc1)c1ccccc1
0	O=c1[nH]c2ccccc2n1C1CCN(Cc2ccc(-c3nc4cc5nc[nH]c5cc4nc3-c3ccccc3)cc2)CC1
0	CC(C)n1cnc2c(NCCCCCCNC(=O)OC(C)(C)C)nc(NCCO)nc21
0	O=C(Nc1cc2cc[nH]c2cn1)c1ccccc1
0	COc1ccc(CC(=O)NC(NC(=Nc2cccc3ccccc23)NC#N)C(C)(C)C)cc1OC
0	O=C1NC(=O)C(=Cc2ccc3c(c2)OC(F)(F)O3)S1
0	O=C(Cc1ccc(-c2ccc(OCCN3CCOCC3)cc2)cn1)NCc1ccccc1
0	CN(C)CC(C)(C)CNc1nn2c(-c3ccccc3)nnc2cc1C1CCC1
1	O=C(c1ccc(F)c(F)c1Nc1ccc(I)cc1F)N1CC(O)([C@@H]2CCCCN2)C1
0	COC(=O)[C@H](CCCNC(=N)N)NS(=O)(=O)c1ccc(C)cc1
0	N#CCNC(=O)c1ccc(-c2ccnc(Nc3ccc(N4CCOCC4)cc3)n2)cc1
0	Cn1c2ccccc2c2c3c(c4c5ccccc5n(CCC#N)c4c21)CNC3=O
0	CC(C)(C)Cn1c(N)nc2ccc(-c3nc(C(C)(C)C)[nH]c3-c3ccc(F)cc3)nc21
0	CC(C)(C)c1cc(NC(=O)Nc2ccc(-c3cn4c(n3)sc3cc(OCCN5CCOCC5)ccc34)cc2)no1
0	Cc1ccc2c(=O)c3cccc(CC(=O)O)c3oc2c1C
0	CC#C[C@]1(O)CC[C@H]2[C@@H]3CCC4=CC(=O)CCC4=C3[C@@H](c3ccc(N(C)C)cc3)C[C@@]21C
0	CCCCCCCCCCCC1=C(O)C(O)=CC(=O)C1=O
0	Cn1cnc(N)c2ncnc1-2
0	N#CC1(c2ccc(NC(=O)c3cccnc3NCc3ccncc3)cc2)CCCC1
0	COc1cc(C(C)C)c(Oc2cnc(NC(CO)CO)nc2N)cc1I
0	CN1CC[C@@H](c2c(O)cc(O)c3c(=O)cc(-c4ccccc4Cl)oc23)[C@@H](O)C1
0	Cc1c(C)c2c(c(C)c1O)CCC(C)(COc1ccc(CC3SC(=O)NC3=O)cc1)O2
0	COc1cc2c(cc1OC)[C@@H]1Cc3ccc(OC)c(OC)c3CN1CC2
0	O=C(O)CCC1CCC(c2cc(F)ccc2F)(S(=O)(=O)c2ccc(Cl)cc2)CC1
0	C[C@@]12OC(=O)[C@]1([C@@H](O)[C@@H]1C=CCCC1)NC(=O)[C@@H]2CCCl
0	CC(C)(C(=O)NCC(F)(F)C(F)(F)F)C(=O)N[C@@H]1C(=O)Nc2ccccc2-c2ccccc21
0	O=S(=O)(CC1CS1)c1ccc(Oc2ccccc2)cc1
0	CNC(=O)c1ccc(N2C(=S)N(c3ccc(C#N)c(C(F)(F)F)c3)C(=O)C23CCC3)cc1F
0	CNC(=O)c1ccc(N2C(=S)N(c3cnc(C#N)c(C(F)(F)F)c3)C(=O)C23CCC3)cc1F
0	CCCc1nc(C(C)(C)O)c(C(=O)O)n1Cc1ccc(-c2ccccc2-c2nn[nH]n2)cc1
0	CN(C)CCCNC(=O)c1ccc(-c2cc(O)c3ncccc3c2)cc1
0	CS(=O)c1ccc(-c2nc(-c3ccc(F)cc3)c(-c3ccncc3)[nH]2)cc1
1	CN1[C@H]2CC[C@@H]1CC(OC(=O)c1cc(Cl)cc(Cl)c1)C2
0	N#Cc1cc(NC(=O)Nc2nnc(-c3ccncc3)s2)ccc1-c1cn[nH]c1
0	COc1ccc2c(c1)CN(C)CC2c1ccc(Cl)c(Cl)c1
0	CN1C(C(=O)Nc2ccccn2)=C(O)c2sc(Cl)cc2S1(=O)=O
0	CC(=O)NCC(=O)N1[C@H]2CC[C@@H]1c1cc(Nc3ncc(C(F)(F)F)c(NC4CCC4)n3)ccc12
0	CN1CCCN(C(=O)c2cccc(-c3ccc(C=C4C(=O)Nc5ccc(Cl)cc54)o3)c2)CC1
0	CCCS(=O)(=O)Nc1ccc(F)c(C(=O)c2c[nH]c3ncc(-c4ccc(Cl)cc4)cc23)c1F
0	O=C1CSC(=O)N1C(CCc1ccncc1)COc1ccc(-c2cccc([N+](=O)[O-])c2)cc1
0	O=C(Nc1cccc(Cl)c1)Nc1ncc(CCNc2ncnc3ccsc23)s1
0	CC(C)CCN1c2nc(Nc3cc(F)c(O)c(F)c3)ncc2N(C)C(=N)C1C
0	NC(=O)N1CCC(CC(=O)N2CCC([C@H]3c4ncc(Br)cc4CCc4cc(Cl)cc(Br)c43)CC2)CC1
0	Cc1ccc(S(=O)(=O)Nc2nc3ccccc3nc2Nc2ccc3nsnc3c2)cc1
0	O=C(O)c1ccc(Nc2ncc3c(n2)-c2ccc(Cl)cc2C(c2c(F)cccc2F)=NC3)cc1
0	CC(C)[C@H](C(=O)Nc1ccc(C(=O)NO)cc1)c1ccccc1
0	COC1=CC(c2cc3ccccc3[nH]2)=NC1=Cc1[nH]c(C)cc1C
0	O=c1cc(-c2ccccc2)oc2cc(O)cc(O)c12
0	Cc1cnc(Nc2ccc(CN3CCOCC3)cc2)nc1Nc1cccc(S(=O)(=O)NC(C)(C)C)c1
0	C#CC1(O)CCC2C3CCC4=CC(=O)CCC4(C)C3CCC21C
0	CC(C)(C)OC(=O)Nc1ccc(-c2cc(C(=O)NCCCCCCC(=O)NO)no2)cc1
0	COC(=O)C=CC(=O)OC
0	COc1cccc2nc(-c3cccs3)nc(NN3C(=O)C=C(C)C3=O)c12
0	CNC1CCC(N(Cc2cccc(-c3ccncc3)c2)C(=O)c2sc3ccccc3c2Cl)CC1
0	Cn1cnc2c(F)c(Nc3ccc(Br)cc3Cl)c(C(=O)NOCCO)cc21
0	Cn1cnc2c(F)c(Nc3ccc(Br)cc3F)c(C(=O)NOCCO)cc21
0	CCc1cncnc1N1CCN(Cc2nc3cc(C(F)(F)F)ccc3[nH]2)CC1
0	Cc1ccc(C(N)=O)cc1Nc1nccc(-c2cn(C(C)C)c3cnccc23)n1
0	Cc1[nH]c(C=C2C(=O)Nc3ccccc32)c(C)c1CCC(=O)O
1	CN(C)C[C@@H]1CCn2cc(c3ccccc32)C2=C(C(=O)NC2=O)c2cn(c3ccccc23)CCO1
0	O=c1cc(-c2ccccc2)oc2cc(O)c(O)c(O)c12
0	CN(C)c1ccc2cc(C(=O)N[C@@H](CCCNC(=N)CCl)C(=O)NCc3ccccc3)ccc2c1
0	CCN(CC)CCCCNc1ncc2c(n1)N(C)C(=O)N(c1c(Cl)c(OC)cc(OC)c1Cl)C2
0	Cc1csc(NC(=O)c2sc3nc4c(c(C(F)(F)F)c3c2N)CCC4)n1
0	Cc1cccc(-c2n[nH]cc2-c2ccc3ncccc3n2)n1
0	Cc1ccccc1-n1c(Cn2cnc3c(N)ncnc32)nc2cccc(C)c2c1=O
0	Cc1ccccc1-n1c(Cn2ncc3c(N)ncnc32)nc2cccc(C)c2c1=O
0	CCc1c(O)cc(O)c(C(=O)c2ccc(OCCN3CCOCC3)c(OC)c2)c1CC(=O)N(CCOC)CCOC

## Sheet: SI Table 5
SI Table 5: Summary of external test set prediction statistics for all six techniques.
MODEL	Prediction_threshold	TEST_2_ROC_AUC_score	TEST_2_TN	TEST_2_FP	TEST_2_FN	TEST_2_TP	TEST_2_sensitivity	TEST_2_specificity	TEST_2_BA	TEST_2_Accuracy	TEST_2_precision	TEST_2_MCC	TEST_2_f1_score	TEST_2_cohen_kappa	TEST_2_PPV_score	TEST_2_NPV_score	TEST_2_FPR_score	TEST_2_FNR_score	TEST_2_FDR_score	TEST_2_PLR_score	TEST_2_NLR_score	TEST_2_DOR_score
SVM	0.0450596	0.77073	436	298	13	56	0.813043	0.59421	0.703627	0.613014	0.159152	0.230651	0.265902	0.142721	0.159152	0.971494	0.40579	0.186957	0.840848	2.01491	0.312436	6.65755
DNN	0.434613	0.768478	394	340	9	60	0.863043	0.537193	0.700118	0.565193	0.149807	0.224978	0.255113	0.127298	0.149807	0.976657	0.462807	0.136957	0.850193	1.87624	0.254556	7.90218
XGBOOST	0.011014	0.78429	391	343	10	59	0.861594	0.533311	0.697452	0.561519	0.148381	0.221894	0.25301	0.124679	0.148381	0.976301	0.466689	0.138406	0.851619	1.85448	0.258367	7.33998
GNN	0.238367	0.751188	452	282	18	51	0.732609	0.615872	0.67424	0.625903	0.152542	0.198718	0.252342	0.128352	0.152542	0.960786	0.384128	0.267391	0.847458	1.91642	0.434429	4.49832
RF	0.064768	0.745775	396	338	14	55	0.803623	0.539714	0.671669	0.562391	0.141197	0.192779	0.240098	0.110023	0.141197	0.967045	0.460286	0.196377	0.858803	1.74943	0.362714	4.91738
GRU-DNN	0.240334	0.722217	409	325	16	53	0.773913	0.556812	0.665363	0.575467	0.14262	0.187301	0.240333	0.111389	0.14262	0.963466	0.443188	0.226087	0.85738	1.77231	0.403665	4.48924

## Sheet: SI Table 6
SI Table 6: Conflicting toxicity classes of our training and test set compounds with respect to Karim et al.'s dataset.
Entry	SMILES_Ogura_et_al	Activity_Ogura_et_al	SMILES_Karim_et_al	Activity_Karim_et_al
1	CC(C)CC(N(C)C)C1(CCC1)c2ccc(Cl)cc2	0	CC(C)CC(N(C)C)C1(CCC1)C1=CC=C(Cl)C=C1	1
2	CC(C)NCC(O)COc1ccc(COCCOC(C)C)cc1	0	CC(C)NCC(O)COc1ccc(COCCOC(C)C)cc1	1
3	CN(C)CCC=C1c2ccccc2CCc3ccccc13	1	CN(C)CCC=C1c2ccccc2CCc3ccccc13	0
4	COc1ccccc1N2CCN(CCN(C(=O)C3CCCCC3)c4ccccn4)CC2	0	COc1ccccc1N1CCN(CCN(C(=O)C2CCCCC2)c2ccccn2)CC1	1

## Sheet: SI Table 7
SI Table 7: Summary of predictions for the Test set compounds containing scaffold A-D.
Compound	SMILES	Murcko_scaffold	Murcko_scaffold_smiles	Actual_class	Predicted_class						Remark
					RF	SVM	XGBoost	DNN	GRU-DNN	GNN
253	CC1=C(SC(NC2=CC=C(Br)C=C2)=N1)C(=O)NCC1=CC=C(F)C(=C1)C(F)(F)F	A	O=C(NCc1ccccc1)c1cnc(Nc2ccccc2)s1	1	0 (20 of 20)	0 (19 of 20)	0 (20 of 20)	0 (20 of 20)	0 (10 of 20)	0 (11 of 20)	Wrong
1281	COC1=CC=C(CNC(=O)C2=C(C)N=C(NC3=CC=C(Br)C=C3)S2)C=C1	A	O=C(NCc1ccccc1)c1cnc(Nc2ccccc2)s1	1	0 (20 of 20)	0 (10 of 20)	0 (19 of 20)	0 (17 of 20)	1 (12 of 20)	1 (16 of 20)	Wrong except GNN and RNN
1713	COC1=CC=CC(=C1)C(C)NC(=O)C1=C(C)N=C(NC2=CC(Cl)=CC=C2OC)S1	A	O=C(NCc1ccccc1)c1cnc(Nc2ccccc2)s1	1	0 (16 of 20)	0 (20 of 20)	0 (20 of 20)	0 (20 of 20)	0 (11 of 20)	1 (11 of 20)	Wrong except GNN
370	ClC1=CC=CC(CN2CCC(NCC3=CN=CN3CC3=CC=C(C=C3)C#N)C2=O)=C1	B	O=C1C(NCc2cncn2Cc2ccccc2)CCN1Cc1ccccc1	1	1 (20 of 20)	1 (20 of 20)	1 (20 of 20)	1 (20 of 20)	1 (20 of 20)	1 (20 of 20)	Correct
1351	O=C1C(CCN1CC1=CC=CC=C1)NCC1=CN=CN1CC1=CC=C(C=C1)C#N	B	O=C1C(NCc2cncn2Cc2ccccc2)CCN1Cc1ccccc1	1	1 (20 of 20)	1 (20 of 20)	1 (20 of 20)	1 (20 of 20)	1 (20 of 20)	1 (20 of 20)	Correct
2550	NCCCN(CC1=CN=CN1CC1=CC=C(C=C1)C#N)C1CCN(CC2=CC=CC(Cl)=C2)C1=O	B	O=C1C(NCc2cncn2Cc2ccccc2)CCN1Cc1ccccc1	1	1 (20 of 20)	1 (20 of 20)	1 (20 of 20)	1 (20 of 20)	1 (20 of 20)	1 (20 of 20)	Correct
2564	CCCCN(CC1=CN=CN1CC1=CC=C(C=C1)C#N)C1CCN(CC2=CC=CC=C2)C1=O	B	O=C1C(NCc2cncn2Cc2ccccc2)CCN1Cc1ccccc1	1	1 (20 of 20)	1 (20 of 20)	1 (20 of 20)	1 (20 of 20)	1 (20 of 20)	1 (20 of 20)	Correct
3648	ClC1=CC=C(NC(=S)N2CCN(CCN3C(=O)C4=CC=CC5=CC=CC(C3=O)=C45)CC2)C=C1	C	O=C1c2cccc3cccc(c23)C(=O)N1CCN1CCN(C(=S)Nc2ccccc2)CC1	0	1 (19 of 20)	1 (20 of 20)	0 (13 of 20)	1 (12 of 20)	1 (17 of 20)	1 (17 of 20)	Wrong except Xgboost
17685	FC1=CC=C(NC(=S)N2CCN(CCN3C(=O)C4=CC=CC5=CC=CC(C3=O)=C45)CC2)C=C1	C	O=C1c2cccc3cccc(c23)C(=O)N1CCN1CCN(C(=S)Nc2ccccc2)CC1	0	1 (20 of 20)	1 (20 of 20)	1 (12 of 20)	1 (11 of 20)	1 (13 of 20)	1 (17 of 20)	Wrong
44114	CC1=CC=C(NC(=S)N2CCN(CCN3C(=O)C4=CC=CC5=CC=CC(C3=O)=C45)CC2)C=C1	C	O=C1c2cccc3cccc(c23)C(=O)N1CCN1CCN(C(=S)Nc2ccccc2)CC1	0	1 (20 of 20)	0 (15 of 20)	0 (18 of 20)	0 (16 of 20)	1 (14 of 20)	1 (14 of 20)	Wrong except SVM, XGBoost, DNN
53324	O=C1N(CCN2CCN(CC2)C(=S)NC2=CC=CC=C2)C(=O)C2=C3C(C=CC=C13)=CC=C2	C	O=C1c2cccc3cccc(c23)C(=O)N1CCN1CCN(C(=S)Nc2ccccc2)CC1	0	1 (17 of 20)	0 (12 of 20)	0 (19 of 20)	0 (16 of 20)	0 (15 of 20)	0 (13 of 20)	Correct except RF
9919	CC1=C(N2C(=O)C3=CC=CC4=CC(Br)=CC(C2=O)=C34)C(C)=NN1	D	O=C1c2cccc3cccc(c23)C(=O)N1c1cn[nH]c1	0	0 (20 of 20)	0 (20 of 20)	0 (20 of 20)	0 (20 of 20)	0 (20 of 20)	0 (20 of 20)	Correct
26990	CN1C=C(N2C(=O)C3=CC=CC4=C(N)C=CC(C2=O)=C34)C(C)=N1	D	O=C1c2cccc3cccc(c23)C(=O)N1c1cn[nH]c1	0	0 (20 of 20)	0 (20 of 20)	0 (20 of 20)	0 (20 of 20)	0 (20 of 20)	0 (20 of 20)	Correct
36011	CN1N=C(C)C(N2C(=O)C3=CC=CC4=C(Br)C=CC(C2=O)=C34)=C1C	D	O=C1c2cccc3cccc(c23)C(=O)N1c1cn[nH]c1	0	0 (20 of 20)	0 (20 of 20)	0 (20 of 20)	0 (20 of 20)	0 (20 of 20)	0 (20 of 20)	Correct
Note: The value in round bracket indicates how many models among 20, showed the given prediction.
